# Supplementary material for: AIF1L as a Ferroptosis-Linked Biomarker in Microsatellite States–Driven Colorectal Cancer: Functional and Diagnostic Insights From Multiomics Analysis
Source: Hum Mutat. 2025 Oct 10;2025:6663166. doi: 10.1155/humu/6663166 (PMC12534154; doi:10.1155/humu/6663166)
Supplement: Supporting Information 4 — Table S2: List of GO items of DEGs enriched. [file 6663166.f4.xlsx]

## Sheet: Sheet1
ONTOLOGY	ID	Description	GeneRatio	BgRatio	pvalue	p.adjust	qvalue	geneID	Count
BP	GO:1990266	neutrophil migration	36/1269	130/18903	1.22651e-13	6.26624e-10	5.17716e-10	CCL1/CCL13/CCL18/CCL26/CCL3/CCL3L3/CCL4/CCL5/CCL7/CCL8/CD74/CSF3R/CX3CL1/CXCL10/CXCL11/CXCL13/CXCL8/CXCL9/CXCR1/CXCR2/DAPK2/GP2/IL1B/MPP1/PPBP/PRTN3/S100A12/S100A8/S100A9/SLAMF8/TNFAIP6/TREM1/UMODL1/VAV3/XCL2/XG	36
BP	GO:0019730	antimicrobial humoral response	34/1269	125/18903	1.03179e-12	2.13389e-09	1.76302e-09	ACOD1/CCL13/CXCL10/CXCL11/CXCL13/CXCL14/CXCL8/CXCL9/DEFB1/F2/FGA/GNLY/H2BC11/H2BC4/H2BC6/HRG/IL17F/KLK5/KRT6A/LYZ/PI3/PPBP/PRTN3/REG1A/REG1B/REG3G/S100A12/S100A9/SEMG1/SEMG2/SLC11A1/TF/WFDC10A/WFDC10B	34
BP	GO:0030593	neutrophil chemotaxis	31/1269	106/18903	1.25302e-12	2.13389e-09	1.76302e-09	CCL1/CCL13/CCL18/CCL26/CCL3/CCL3L3/CCL4/CCL5/CCL7/CCL8/CD74/CSF3R/CX3CL1/CXCL10/CXCL11/CXCL13/CXCL8/CXCL9/CXCR1/CXCR2/DAPK2/IL1B/MPP1/PPBP/S100A12/S100A8/S100A9/TNFAIP6/TREM1/VAV3/XCL2	31
BP	GO:0034341	response to type II interferon	35/1269	140/18903	6.87405e-12	8.77988e-09	7.25393e-09	ACOD1/BST2/CCL1/CCL13/CCL18/CCL26/CCL3/CCL3L3/CCL4/CCL5/CCL7/CCL8/CD74/CIITA/CX3CL1/DAPK1/FASLG/GBP1/GBP2/GBP4/GBP5/GBP6/GBP7/HLA-DPA1/IFNG/IL12RB1/JAK2/KYNU/MEFV/MRC1/SLC11A1/TDGF1/TLR2/UBD/XCL2	35
BP	GO:0097530	granulocyte migration	37/1269	158/18903	1.41588e-11	1.44675e-08	1.1953e-08	CCL1/CCL13/CCL18/CCL26/CCL3/CCL3L3/CCL4/CCL5/CCL7/CCL8/CD74/CSF3R/CX3CL1/CXCL10/CXCL11/CXCL13/CXCL8/CXCL9/CXCR1/CXCR2/DAPK2/GP2/IL1B/IL34/MPP1/PPBP/PRTN3/S100A12/S100A8/S100A9/SLAMF8/TNFAIP6/TREM1/UMODL1/VAV3/XCL2/XG	37
BP	GO:0002526	acute inflammatory response	30/1269	114/18903	5.46574e-11	4.49144e-08	3.71083e-08	AHSG/APOA2/APOL2/CD163/CRP/CXCR2/F2/FCGR1A/FCGR2B/FCGR3A/FFAR2/HPR/IL1B/IL22/IL31RA/ITIH4/KL/NPY/ORM1/ORM2/OSM/PLA2G2D/PTGS2/REG3G/S100A8/SAA2/SAA4/SERPINA1/TREM1/VNN1	30
BP	GO:0001906	cell killing	40/1269	189/18903	6.15386e-11	4.49144e-08	3.71083e-08	CCL13/CD226/CD55/CLEC7A/CRTAM/F2/FCGR1A/FCGR2B/FCGR3A/GNLY/H2BC11/HAVCR2/HLA-DRA/HLA-DRB1/IFNG/IL12RB1/IL21/KIR2DL4/KIR3DL1/KLRC1/KLRC3/KLRC4/KLRC4-KLRK1/KLRD1/KLRK1/LAG3/LYZ/NCR1/NKG7/PRF1/PTPRC/RAET1E/RASGRP1/S100A12/SCNN1B/SEMG1/SERPINB4/SH2D1A/TREM1/ULBP2	40
BP	GO:0071621	granulocyte chemotaxis	32/1269	130/18903	8.43064e-11	5.38402e-08	4.44827e-08	CCL1/CCL13/CCL18/CCL26/CCL3/CCL3L3/CCL4/CCL5/CCL7/CCL8/CD74/CSF3R/CX3CL1/CXCL10/CXCL11/CXCL13/CXCL8/CXCL9/CXCR1/CXCR2/DAPK2/IL1B/IL34/MPP1/PPBP/S100A12/S100A8/S100A9/TNFAIP6/TREM1/VAV3/XCL2	32
BP	GO:0019886	antigen processing and presentation of exogenous peptide antigen via MHC class II	15/1269	30/18903	1.38992e-10	7.89011e-08	6.51881e-08	CD74/CTSE/CTSV/FCGR2B/HLA-DMA/HLA-DMB/HLA-DOA/HLA-DPA1/HLA-DPB1/HLA-DQA1/HLA-DQB1/HLA-DQB2/HLA-DRA/HLA-DRB1/HLA-DRB5	15
BP	GO:0006334	nucleosome assembly	30/1269	121/18903	2.69692e-10	1.28345e-07	1.06038e-07	H1-2/H1-3/H1-5/H2BC11/H2BC14/H2BC15/H2BC17/H2BC18/H2BC3/H2BC4/H2BC6/H2BC9/H3C1/H3C10/H3C11/H3C12/H3C13/H3C14/H3C4/H3C7/H4C1/H4C11/H4C13/H4C3/H4C4/H4C5/H4C6/H4C8/PADI4/TSPYL6	30
BP	GO:0002715	regulation of natural killer cell mediated immunity	19/1269	51/18903	2.76335e-10	1.28345e-07	1.06038e-07	CD226/CD96/CRTAM/HAVCR2/IL21/KIR2DL4/KLRC1/KLRC3/KLRC4/KLRC4-KLRK1/KLRD1/KLRK1/LAG3/NCR1/RAET1E/RASGRP1/SERPINB4/SH2D1A/SH2D1B	19
BP	GO:0061844	antimicrobial humoral immune response mediated by antimicrobial peptide	24/1269	81/18903	3.1961e-10	1.36074e-07	1.12424e-07	CCL13/CXCL10/CXCL11/CXCL13/CXCL14/CXCL8/CXCL9/DEFB1/F2/GNLY/H2BC11/H2BC4/H2BC6/HRG/IL17F/KLK5/KRT6A/PPBP/REG1A/REG1B/REG3G/S100A12/S100A9/SEMG1	24
BP	GO:0002399	MHC class II protein complex assembly	11/1269	16/18903	3.82175e-10	1.39467e-07	1.15227e-07	HLA-DMA/HLA-DMB/HLA-DOA/HLA-DPA1/HLA-DPB1/HLA-DQA1/HLA-DQB1/HLA-DQB2/HLA-DRA/HLA-DRB1/HLA-DRB5	11
BP	GO:0002503	peptide antigen assembly with MHC class II protein complex	11/1269	16/18903	3.82175e-10	1.39467e-07	1.15227e-07	HLA-DMA/HLA-DMB/HLA-DOA/HLA-DPA1/HLA-DPB1/HLA-DQA1/HLA-DQB1/HLA-DQB2/HLA-DRA/HLA-DRB1/HLA-DRB5	11
BP	GO:0002228	natural killer cell mediated immunity	23/1269	77/18903	6.24161e-10	2.12589e-07	1.75641e-07	CD226/CD96/CRTAM/FCGR3A/HAVCR2/IL21/KIR2DL4/KIR3DL1/KLRC1/KLRC3/KLRC4/KLRC4-KLRK1/KLRD1/KLRK1/LAG3/NCR1/NKG7/RAET1E/RASGRP1/SERPINB4/SH2D1A/SH2D1B/ULBP2	23
BP	GO:0006869	lipid transport	65/1269	433/18903	7.56e-10	2.414e-07	1.99445e-07	ABCA12/ABCA3/ABCB1/ABCC2/ABCG5/ABCG8/AGT/ANO9/APOA1/APOA2/APOA4/APOA5/APOB/APOC3/APOE/APOL1/APOL2/APOL3/APOL4/APOLD1/AQP9/ATG9B/ATP8B3/ATP9A/CEL/CES1/CFTR/CYP4F2/DRD2/EGF/ENPP7/ERFE/FABP1/FABP3/FASLG/FGF19/GRAMD1B/IL1B/LPA/LRAT/MSR1/MTTP/NKX3-1/NTSR1/PLA2G12B/PLA2G2A/PLA2G2D/PLA2G3/PLA2G4A/PLA2G4F/PRAP1/PTGS2/RBP1/RBP2/REN/SLC43A3/SLC51B/SLC5A8/SOAT2/STRA6/SYT7/TRPC5/TTPA/XKR7/XKR9	65
BP	GO:0032103	positive regulation of response to external stimulus	68/1269	464/18903	8.65531e-10	2.47623e-07	2.04586e-07	ACOD1/AGT/AIM2/CCL1/CCL26/CCL3/CCL4/CCL5/CCL7/CD226/CD74/CEBPA/CLEC6A/CLEC7A/CRTAM/CX3CL1/CXCL10/CXCL13/CXCL8/CXCR2/CXCR4/DAPK2/EREG/F2/F7/FCGR1A/FFAR2/FPR2/GBP5/HAVCR2/HRG/IDO1/IFNG/IFNK/IL17F/IL1B/IL21/IL34/JAK2/KIR2DL4/KLK5/KLRC3/KLRC4/KLRC4-KLRK1/KLRD1/KLRK1/LAG3/MMP12/NAIP/NKG7/NPY/OSM/PLA2G2A/PLA2G3/PLG/PRSS56/PTGS2/RAET1E/RASGRP1/S100A12/S100A8/S100A9/SEMA5A/SH2D1A/SH2D1B/TLR2/TLR8/XCL2	68
BP	GO:0001909	leukocyte mediated cytotoxicity	31/1269	134/18903	8.72422e-10	2.47623e-07	2.04586e-07	CD226/CRTAM/F2/FCGR1A/FCGR2B/FCGR3A/HAVCR2/HLA-DRA/HLA-DRB1/IL12RB1/IL21/KIR2DL4/KIR3DL1/KLRC1/KLRC3/KLRC4/KLRC4-KLRK1/KLRD1/KLRK1/LAG3/NCR1/NKG7/PRF1/PTPRC/RAET1E/RASGRP1/SCNN1B/SERPINB4/SH2D1A/TREM1/ULBP2	31
BP	GO:0030595	leukocyte chemotaxis	44/1269	240/18903	9.26418e-10	2.49109e-07	2.05814e-07	CALCA/CCL1/CCL13/CCL18/CCL26/CCL3/CCL3L3/CCL4/CCL5/CCL7/CCL8/CCR5/CD74/CSF3R/CX3CL1/CXCL10/CXCL11/CXCL13/CXCL8/CXCL9/CXCR1/CXCR2/CXCR4/DAPK2/F7/FFAR2/FPR2/IL1B/IL34/KLRC4-KLRK1/KLRK1/MPP1/PPBP/PRSS56/PTPRO/S100A12/S100A8/S100A9/SLAMF8/TAFA4/TNFAIP6/TREM1/VAV3/XCL2	44
BP	GO:0001819	positive regulation of cytokine production	70/1269	486/18903	1.04273e-09	2.66366e-07	2.20072e-07	AGT/AIM2/AIRE/ALOX15B/APOA2/CCL1/CCL3/CD226/CD244/CD274/CD55/CD74/CD84/CD86/CEACAM20/CLEC4E/CLEC5A/CLEC6A/CLEC7A/CRTAM/CX3CL1/CYBB/DRD2/EREG/FCGR3A/FFAR2/GATA4/GBP5/HAVCR2/HLA-DPA1/HLA-DPB1/HPSE/IDO1/IFNG/IL12RB1/IL17F/IL1B/IL21/ISL1/JAK2/KIR2DL4/KLRC4-KLRK1/KLRK1/MAPK11/MEFV/MMP12/NAIP/NODAL/NOX1/OAS2/ORM1/ORM2/OSM/PAEP/PLA2G3/PTAFR/PTGS2/PTPRC/PYDC1/RASGRP1/SERPINB7/SLC11A1/SPHK1/TBX21/TIGIT/TL…	70
BP	GO:0002495	antigen processing and presentation of peptide antigen via MHC class II	15/1269	34/18903	1.28734e-09	3.13191e-07	2.58758e-07	CD74/CTSE/CTSV/FCGR2B/HLA-DMA/HLA-DMB/HLA-DOA/HLA-DPA1/HLA-DPB1/HLA-DQA1/HLA-DQB1/HLA-DQB2/HLA-DRA/HLA-DRB1/HLA-DRB5	15
BP	GO:0002478	antigen processing and presentation of exogenous peptide antigen	16/1269	40/18903	2.09057e-09	4.85487e-07	4.01109e-07	CD74/CTSE/CTSV/FCGR1A/FCGR2B/HLA-DMA/HLA-DMB/HLA-DOA/HLA-DPA1/HLA-DPB1/HLA-DQA1/HLA-DQB1/HLA-DQB2/HLA-DRA/HLA-DRB1/HLA-DRB5	16
BP	GO:0031341	regulation of cell killing	26/1269	102/18903	2.18747e-09	4.85904e-07	4.01454e-07	CD226/CD55/CLEC7A/CRTAM/FCGR2B/HAVCR2/HLA-DRA/HLA-DRB1/IFNG/IL12RB1/IL21/KIR2DL4/KLRC1/KLRC3/KLRC4/KLRC4-KLRK1/KLRD1/KLRK1/LAG3/NCR1/PRF1/PTPRC/RAET1E/RASGRP1/SERPINB4/SH2D1A	26
BP	GO:0045109	intermediate filament organization	21/1269	69/18903	2.36604e-09	5.03671e-07	4.16133e-07	KRT13/KRT14/KRT16/KRT2/KRT23/KRT3/KRT31/KRT32/KRT35/KRT37/KRT38/KRT39/KRT40/KRT5/KRT6A/KRT7/KRT74/KRT78/KRT84/KRT86/KRT9	21
BP	GO:0071346	cellular response to type II interferon	28/1269	118/18903	3.07923e-09	6.29271e-07	5.19903e-07	ACOD1/CCL1/CCL13/CCL18/CCL26/CCL3/CCL3L3/CCL4/CCL5/CCL7/CCL8/CX3CL1/DAPK1/FASLG/GBP1/GBP2/GBP4/GBP5/GBP6/GBP7/HLA-DPA1/IFNG/IL12RB1/JAK2/MRC1/TDGF1/TLR2/XCL2	28
BP	GO:0070098	chemokine-mediated signaling pathway	24/1269	90/18903	3.3948e-09	6.4302e-07	5.31263e-07	ACKR4/CCL1/CCL13/CCL18/CCL26/CCL3/CCL3L3/CCL4/CCL5/CCL7/CCL8/CCR5/CX3CL1/CXCL10/CXCL11/CXCL13/CXCL8/CXCL9/CXCR1/CXCR2/CXCR4/PPBP/TFF2/XCL2	24
BP	GO:0002504	antigen processing and presentation of peptide or polysaccharide antigen via MHC class II	15/1269	36/18903	3.39823e-09	6.4302e-07	5.31263e-07	CD74/CTSE/CTSV/FCGR2B/HLA-DMA/HLA-DMB/HLA-DOA/HLA-DPA1/HLA-DPB1/HLA-DQA1/HLA-DQB1/HLA-DQB2/HLA-DRA/HLA-DRB1/HLA-DRB5	15
BP	GO:0015849	organic acid transport	52/1269	324/18903	3.80731e-09	6.94698e-07	5.73959e-07	ABAT/ABCB1/ABCC2/ACE2/AGT/APOE/AQP9/AVPR1A/CYP4F2/DRD2/ERFE/FABP1/FABP3/FGF19/HRH3/IL1B/NTSR1/OCA2/PLA2G12B/PLA2G2A/PLA2G2D/PLA2G3/PLA2G4A/PLA2G4F/RBP1/RBP2/SLC11A1/SLC13A2/SLC13A3/SLC16A7/SLC1A3/SLC1A7/SLC22A2/SLC23A1/SLC25A21/SLC26A2/SLC26A3/SLC38A11/SLC38A3/SLC38A4/SLC3A1/SLC43A3/SLC51B/SLC5A6/SLC5A8/SLC6A14/SLC6A17/SLC7A10/SLC7A11/SLC7A2/SLC7A3/SLC7A9	52
BP	GO:0015711	organic anion transport	57/1269	372/18903	3.95038e-09	6.95948e-07	5.74992e-07	ABAT/ABCC2/ACE2/AGT/AQP9/AVPR1A/CA4/CES1/CFTR/CR1/CYP4F2/DRD2/FGF19/HRH3/IL1B/MTTP/NTSR1/PLA2G12B/PLA2G2A/PLA2G2D/PLA2G3/PLA2G4A/PLA2G4F/PTGS2/RHAG/RTBDN/SLC11A1/SLC13A2/SLC13A3/SLC16A7/SLC17A1/SLC17A3/SLC1A3/SLC1A7/SLC22A11/SLC22A12/SLC22A2/SLC23A1/SLC25A21/SLC26A2/SLC26A3/SLC35D3/SLC38A11/SLC38A3/SLC38A4/SLC3A1/SLC4A4/SLC51B/SLC5A6/SLC5A8/SLC6A14/SLC6A17/SLC7A10/SLC7A11/SLC7A2/SLC7A3/SLC7A9	57
BP	GO:0042269	regulation of natural killer cell mediated cytotoxicity	17/1269	47/18903	4.09171e-09	6.96819e-07	5.75711e-07	CD226/CRTAM/HAVCR2/IL21/KIR2DL4/KLRC1/KLRC3/KLRC4/KLRC4-KLRK1/KLRD1/KLRK1/LAG3/NCR1/RAET1E/RASGRP1/SERPINB4/SH2D1A	17
BP	GO:0031349	positive regulation of defense response	50/1269	307/18903	4.59584e-09	7.52239e-07	6.215e-07	ACOD1/AGT/AIM2/CCL1/CCL3/CCL5/CD226/CEBPA/CLEC6A/CLEC7A/CRTAM/CX3CL1/EREG/FCGR1A/FFAR2/FPR2/GBP5/GRPR/HAVCR2/IDO1/IFNG/IFNK/IL17F/IL1B/IL21/JAK2/KIR2DL4/KLK5/KLRC3/KLRC4/KLRC4-KLRK1/KLRD1/KLRK1/LAG3/MMP12/NAIP/NKG7/OSM/PLA2G2A/PLA2G3/PTGS2/RAET1E/RASGRP1/S100A12/S100A8/S100A9/SH2D1A/SH2D1B/TLR2/TLR8	50
BP	GO:0010876	lipid localization	68/1269	483/18903	4.71162e-09	7.52239e-07	6.215e-07	ABCA12/ABCA3/ABCB1/ABCC2/ABCG5/ABCG8/AGT/ANO9/APOA1/APOA2/APOA4/APOA5/APOB/APOC3/APOE/APOL1/APOL2/APOL3/APOL4/APOLD1/AQP9/ATG9B/ATP8B3/ATP9A/CEL/CES1/CFTR/CRP/CYP4F2/DRD2/EGF/ENPP7/ERFE/FABP1/FABP3/FASLG/FFAR2/FGF19/FITM2/GRAMD1B/IL1B/LPA/LRAT/MSR1/MTTP/NKX3-1/NTSR1/PLA2G12B/PLA2G2A/PLA2G2D/PLA2G3/PLA2G4A/PLA2G4F/PRAP1/PTGS2/RBP1/RBP2/REN/SLC43A3/SLC51B/SLC5A8/SOAT2/STRA6/SYT7/TRPC5/TTPA/XKR7/XKR9	68
BP	GO:0002717	positive regulation of natural killer cell mediated immunity	14/1269	32/18903	5.27206e-09	7.92205e-07	6.54519e-07	CD226/CRTAM/IL21/KIR2DL4/KLRC3/KLRC4/KLRC4-KLRK1/KLRD1/KLRK1/LAG3/RAET1E/RASGRP1/SH2D1A/SH2D1B	14
BP	GO:0006335	DNA replication-dependent chromatin assembly	14/1269	32/18903	5.27206e-09	7.92205e-07	6.54519e-07	H3C1/H3C10/H3C11/H3C12/H3C4/H3C7/H4C1/H4C11/H4C13/H4C3/H4C4/H4C5/H4C6/H4C8	14
BP	GO:0046942	carboxylic acid transport	48/1269	290/18903	5.46731e-09	7.98071e-07	6.59366e-07	ABAT/ABCC2/ACE2/AGT/AQP9/AVPR1A/CES1/CYP4F2/DRD2/FGF19/HRH3/IL1B/NTSR1/PLA2G12B/PLA2G2A/PLA2G2D/PLA2G3/PLA2G4A/PLA2G4F/PTGS2/SLC11A1/SLC13A2/SLC13A3/SLC16A7/SLC17A1/SLC17A3/SLC1A3/SLC1A7/SLC22A2/SLC23A1/SLC25A21/SLC26A2/SLC26A3/SLC35D3/SLC38A11/SLC38A3/SLC38A4/SLC3A1/SLC51B/SLC5A6/SLC5A8/SLC6A14/SLC6A17/SLC7A10/SLC7A11/SLC7A2/SLC7A3/SLC7A9	48
BP	GO:0019221	cytokine-mediated signaling pathway	69/1269	496/18903	5.97965e-09	8.48612e-07	7.01123e-07	ACKR4/AIM2/APOA1/BIRC3/CCL1/CCL13/CCL18/CCL26/CCL3/CCL3L3/CCL4/CCL5/CCL7/CCL8/CCR5/CD74/CEBPA/CLDN18/CNTFR/CPNE1/CSF3R/CX3CL1/CXCL10/CXCL11/CXCL13/CXCL8/CXCL9/CXCR1/CXCR2/CXCR4/EREG/GFI1/H2BC11/IFNE/IFNG/IFNK/IL12RB1/IL17F/IL17REL/IL18RAP/IL1B/IL1R2/IL1RAPL2/IL1RN/IL2RA/IL2RB/IL31RA/IL34/IL9R/JAK2/LILRA6/LILRB3/LILRB4/MMP12/MT3/NAIP/OAS2/OSM/PALM3/PPBP/PTPRC/PYDC1/SPHK1/ST18/TFF2/TNFRSF19/TNFSF13…	69
BP	GO:0006959	humoral immune response	51/1269	320/18903	6.84115e-09	9.44633e-07	7.80455e-07	ACOD1/AIRE/C1QA/C1QB/CCL13/CD55/CR1/CXCL10/CXCL11/CXCL13/CXCL14/CXCL8/CXCL9/DEFB1/F2/FCGR2B/FGA/GNLY/H2BC11/H2BC4/H2BC6/HLA-DQB1/HLA-DRB1/HRG/IFNE/IFNG/IFNK/IL17F/IL1B/KLK5/KRT6A/LYZ/PDCD1/PI3/PPBP/PRTN3/PTPRC/REG1A/REG1B/REG3G/S100A12/S100A9/SEMG1/SEMG2/SH2D1A/SLC11A1/TF/TREM1/VSIG4/WFDC10A/WFDC10B	51
BP	GO:0052547	regulation of peptidase activity	65/1269	459/18903	8.19637e-09	1.10198e-06	9.10456e-07	AGT/AHSG/AIM2/ANXA8/BIRC3/BST2/CD109/CLDN3/CLEC7A/CR1/CST1/CST2/CST4/DAPK1/DPEP1/EPPIN/FABP1/FASLG/FETUB/GRIN1/HMSD/HRG/ITIH4/JAK2/KHDC1L/KNG1/LCK/LPA/MAGEA3/MAPK12/MEFV/MT3/NAIP/NKX3-1/NODAL/PCSK1N/PI15/PI3/PTGS2/R3HDML/RARRES1/S100A8/S100A9/SEMG1/SEMG2/SERPINA1/SERPINA10/SERPINA6/SERPINA7/SERPINB13/SERPINB2/SERPINB3/SERPINB4/SERPINB5/SERPINB7/SERPIND1/SLC22A2/SPINK14/SPINK6/ST18/TP63/UMODL1/WFD…	65
BP	GO:0042267	natural killer cell mediated cytotoxicity	21/1269	74/18903	9.60611e-09	1.2584e-06	1.03969e-06	CD226/CRTAM/FCGR3A/HAVCR2/IL21/KIR2DL4/KIR3DL1/KLRC1/KLRC3/KLRC4/KLRC4-KLRK1/KLRD1/KLRK1/LAG3/NCR1/NKG7/RAET1E/RASGRP1/SERPINB4/SH2D1A/ULBP2	21
BP	GO:0002396	MHC protein complex assembly	11/1269	20/18903	1.14309e-08	1.40687e-06	1.16235e-06	HLA-DMA/HLA-DMB/HLA-DOA/HLA-DPA1/HLA-DPB1/HLA-DQA1/HLA-DQB1/HLA-DQB2/HLA-DRA/HLA-DRB1/HLA-DRB5	11
BP	GO:0002501	peptide antigen assembly with MHC protein complex	11/1269	20/18903	1.14309e-08	1.40687e-06	1.16235e-06	HLA-DMA/HLA-DMB/HLA-DOA/HLA-DPA1/HLA-DPB1/HLA-DQA1/HLA-DQB1/HLA-DQB2/HLA-DRA/HLA-DRB1/HLA-DRB5	11
BP	GO:0002443	leukocyte mediated immunity	65/1269	463/18903	1.15655e-08	1.40687e-06	1.16235e-06	AIRE/BST2/C1QA/C1QB/CCL3/CD226/CD55/CD74/CD84/CD8A/CD96/CLEC7A/CPLX2/CR1/CRTAM/DBH/F2/FCGR1A/FCGR2B/FCGR3A/HAVCR2/HLA-DMA/HLA-DMB/HLA-DOA/HLA-DPA1/HLA-DPB1/HLA-DQA1/HLA-DQB1/HLA-DQB2/HLA-DRA/HLA-DRB1/HLA-DRB5/IL12RB1/IL1B/IL21/IL4I1/IL9R/KIR2DL4/KIR3DL1/KLRC1/KLRC3/KLRC4/KLRC4-KLRK1/KLRD1/KLRK1/LAG3/LILRB4/NCR1/NKG7/PLA2G3/PRF1/PTAFR/PTPRC/RAET1E/RASGRP1/SCNN1B/SERPINB4/SH2D1A/SH2D1B/SLA2/SLAMF9/…	65
BP	GO:0010466	negative regulation of peptidase activity	44/1269	263/18903	1.69514e-08	2.01406e-06	1.66402e-06	AGT/AHSG/ANXA8/BIRC3/BST2/CD109/CR1/CST1/CST2/CST4/DPEP1/EPPIN/FABP1/FETUB/HMSD/HRG/ITIH4/KNG1/LPA/MAGEA3/MT3/NAIP/PCSK1N/PI15/PI3/PTGS2/R3HDML/RARRES1/SERPINA1/SERPINA10/SERPINA6/SERPINA7/SERPINB13/SERPINB2/SERPINB3/SERPINB4/SERPINB5/SERPINB7/SERPIND1/SPINK14/SPINK6/WFDC10A/WFDC10B/WFDC8	44
BP	GO:1990868	response to chemokine	24/1269	98/18903	2.10689e-08	2.39202e-06	1.97629e-06	ACKR4/CCL1/CCL13/CCL18/CCL26/CCL3/CCL3L3/CCL4/CCL5/CCL7/CCL8/CCR5/CX3CL1/CXCL10/CXCL11/CXCL13/CXCL8/CXCL9/CXCR1/CXCR2/CXCR4/PPBP/TFF2/XCL2	24
BP	GO:1990869	cellular response to chemokine	24/1269	98/18903	2.10689e-08	2.39202e-06	1.97629e-06	ACKR4/CCL1/CCL13/CCL18/CCL26/CCL3/CCL3L3/CCL4/CCL5/CCL7/CCL8/CCR5/CX3CL1/CXCL10/CXCL11/CXCL13/CXCL8/CXCL9/CXCR1/CXCR2/CXCR4/PPBP/TFF2/XCL2	24
BP	GO:0002831	regulation of response to biotic stimulus	54/1269	361/18903	2.35358e-08	2.61401e-06	2.15969e-06	ACOD1/AIM2/APOBEC3G/APOE/BIRC3/CCL5/CD226/CD274/CD55/CD96/CLEC6A/CLEC7A/CR1/CRTAM/CX3CL1/DAPK1/DRD2/EREG/FCGR2B/FFAR2/FPR2/GBP5/HAVCR2/HLA-DRB1/HRG/IFNK/IL12RB1/IL17F/IL1B/IL21/IL4I1/KIR2DL4/KLK5/KLRC1/KLRC3/KLRC4/KLRC4-KLRK1/KLRD1/KLRK1/LAG3/MICB/MMP12/NCF1/NCR1/RAET1E/RASGRP1/SERPINB4/SH2D1A/SH2D1B/SLAMF8/TLR8/TSPAN6/USP18/VSIG4	54
BP	GO:0097529	myeloid leukocyte migration	41/1269	242/18903	3.60127e-08	3.91466e-06	3.23429e-06	CALCA/CCL1/CCL13/CCL18/CCL26/CCL3/CCL3L3/CCL4/CCL5/CCL7/CCL8/CD74/CSF3R/CX3CL1/CXCL10/CXCL11/CXCL13/CXCL8/CXCL9/CXCR1/CXCR2/DAPK2/FPR2/GP2/IL1B/IL34/MPP1/PPBP/PRTN3/PTPRO/S100A12/S100A8/S100A9/SLAMF8/TAFA4/TNFAIP6/TREM1/UMODL1/VAV3/XCL2/XG	41
BP	GO:0031343	positive regulation of cell killing	19/1269	66/18903	3.74497e-08	3.98605e-06	3.29327e-06	CD226/CLEC7A/CRTAM/HLA-DRA/HLA-DRB1/IFNG/IL12RB1/IL21/KLRC3/KLRC4/KLRC4-KLRK1/KLRD1/KLRK1/LAG3/PRF1/PTPRC/RAET1E/RASGRP1/SH2D1A	19
BP	GO:0010951	negative regulation of endopeptidase activity	42/1269	252/18903	3.98923e-08	4.15939e-06	3.43648e-06	AGT/AHSG/ANXA8/BIRC3/BST2/CD109/CR1/CST1/CST2/CST4/DPEP1/EPPIN/FABP1/FETUB/HMSD/HRG/ITIH4/KNG1/LPA/MAGEA3/MT3/NAIP/PCSK1N/PI3/PTGS2/RARRES1/SERPINA1/SERPINA10/SERPINA6/SERPINA7/SERPINB13/SERPINB2/SERPINB3/SERPINB4/SERPINB5/SERPINB7/SERPIND1/SPINK14/SPINK6/WFDC10A/WFDC10B/WFDC8	42
BP	GO:0001910	regulation of leukocyte mediated cytotoxicity	22/1269	87/18903	4.35045e-08	4.41387e-06	3.64674e-06	CD226/CRTAM/FCGR2B/HAVCR2/HLA-DRA/HLA-DRB1/IL12RB1/IL21/KIR2DL4/KLRC1/KLRC3/KLRC4/KLRC4-KLRK1/KLRD1/KLRK1/LAG3/NCR1/PTPRC/RAET1E/RASGRP1/SERPINB4/SH2D1A	22
BP	GO:0052548	regulation of endopeptidase activity	60/1269	428/18903	4.46513e-08	4.41387e-06	3.64674e-06	AGT/AHSG/AIM2/ANXA8/BIRC3/BST2/CD109/CLEC7A/CR1/CST1/CST2/CST4/DAPK1/DPEP1/EPPIN/FABP1/FASLG/FETUB/GRIN1/HMSD/HRG/ITIH4/JAK2/KHDC1L/KNG1/LCK/LPA/MAGEA3/MEFV/MT3/NAIP/NKX3-1/NODAL/PCSK1N/PI3/PTGS2/RARRES1/S100A8/S100A9/SEMG1/SEMG2/SERPINA1/SERPINA10/SERPINA6/SERPINA7/SERPINB13/SERPINB2/SERPINB3/SERPINB4/SERPINB5/SERPINB7/SERPIND1/SLC22A2/SPINK14/SPINK6/ST18/TP63/WFDC10A/WFDC10B/WFDC8	60
BP	GO:0060326	cell chemotaxis	49/1269	319/18903	4.49249e-08	4.41387e-06	3.64674e-06	ACKR4/CALCA/CCL1/CCL13/CCL18/CCL26/CCL3/CCL3L3/CCL4/CCL5/CCL7/CCL8/CCR5/CD74/CSF3R/CX3CL1/CXCL10/CXCL11/CXCL13/CXCL14/CXCL8/CXCL9/CXCR1/CXCR2/CXCR4/DAPK2/F7/FFAR2/FGF4/FPR2/HRG/IL1B/IL34/KLRC4-KLRK1/KLRK1/MPP1/PPBP/PRSS56/PTPRO/S100A12/S100A8/S100A9/SEMA5A/SLAMF8/TAFA4/TNFAIP6/TREM1/VAV3/XCL2	49
BP	GO:0061644	protein localization to CENP-A containing chromatin	10/1269	18/18903	4.77782e-08	4.60564e-06	3.80517e-06	H2AC4/H2BC11/H4C1/H4C11/H4C13/H4C3/H4C4/H4C5/H4C6/H4C8	10
BP	GO:0015850	organic hydroxy compound transport	46/1269	292/18903	5.34866e-08	4.99196e-06	4.12435e-06	ABAT/ABCA12/ABCA3/ABCC2/ABCG5/ABCG8/AGT/APOA1/APOA2/APOA4/APOA5/APOB/APOC3/APOE/AQP2/AQP3/AQP9/CEL/CES1/CFTR/DRD1/DRD2/EGF/ENPP7/FGF19/FGF20/GRAMD1B/HRH3/MSR1/MTTP/NOS1/RAB3B/REN/SLC16A7/SLC18A1/SLC22A2/SLC51B/SLC5A8/SLC6A2/SLC6A4/SOAT2/STRA6/SYT10/SYT12/SYT5/SYT7	46
BP	GO:0045954	positive regulation of natural killer cell mediated cytotoxicity	12/1269	27/18903	5.374e-08	4.99196e-06	4.12435e-06	CD226/CRTAM/IL21/KLRC3/KLRC4/KLRC4-KLRK1/KLRD1/KLRK1/LAG3/RAET1E/RASGRP1/SH2D1A	12
BP	GO:1904729	regulation of intestinal lipid absorption	8/1269	11/18903	5.55082e-08	5.06413e-06	4.18398e-06	ABCG5/ABCG8/APOA1/APOA2/APOA4/APOA5/ENPP7/PRAP1	8
BP	GO:0022409	positive regulation of cell-cell adhesion	49/1269	322/18903	6.06327e-08	5.43461e-06	4.49007e-06	CCL5/CD274/CD55/CD74/CD86/CEACAM6/CHST4/CR1/CX3CL1/CXCL13/FGA/FGG/HAVCR2/HLA-DMA/HLA-DMB/HLA-DOA/HLA-DPA1/HLA-DPB1/HLA-DQA1/HLA-DQB1/HLA-DQB2/HLA-DRA/HLA-DRB1/HLA-DRB5/IFNG/IGF2/IHH/IL12RB1/IL1B/IL21/IL2RA/IL4I1/JAK2/KLRC4-KLRK1/KLRK1/LCK/LILRB4/MMRN1/NODAL/PDCD1LG2/PTAFR/PTPRC/PTPRU/RASGRP1/TNFSF13B/TNFSF9/VNN1/VTCN1/WNT10B	49
BP	GO:0019884	antigen processing and presentation of exogenous antigen	16/1269	49/18903	6.25503e-08	5.50982e-06	4.55221e-06	CD74/CTSE/CTSV/FCGR1A/FCGR2B/HLA-DMA/HLA-DMB/HLA-DOA/HLA-DPA1/HLA-DPB1/HLA-DQA1/HLA-DQB1/HLA-DQB2/HLA-DRA/HLA-DRB1/HLA-DRB5	16
BP	GO:0045104	intermediate filament cytoskeleton organization	22/1269	89/18903	6.76866e-08	5.8612e-06	4.84252e-06	EVPLL/KRT13/KRT14/KRT16/KRT2/KRT23/KRT3/KRT31/KRT32/KRT35/KRT37/KRT38/KRT39/KRT40/KRT5/KRT6A/KRT7/KRT74/KRT78/KRT84/KRT86/KRT9	22
BP	GO:0051346	negative regulation of hydrolase activity	54/1269	373/18903	7.20348e-08	6.13376e-06	5.06771e-06	AGT/AHSG/ANXA8/APOA1/APOA2/APOC3/BIRC3/BST2/CD109/CR1/CST1/CST2/CST4/DPEP1/EPPIN/FABP1/FETUB/FZD10/GZMA/HMSD/HRG/ITIH4/KLRC4-KLRK1/KLRK1/KNG1/LPA/MAGEA3/MT3/NAIP/NOS1/PCSK1N/PI15/PI3/PPP1R14D/PTGS2/R3HDML/RARRES1/RGN/SERPINA1/SERPINA10/SERPINA6/SERPINA7/SERPINB13/SERPINB2/SERPINB3/SERPINB4/SERPINB5/SERPINB7/SERPIND1/SPINK14/SPINK6/WFDC10A/WFDC10B/WFDC8	54
BP	GO:0045088	regulation of innate immune response	40/1269	240/18903	8.35231e-08	6.919e-06	5.71647e-06	ACOD1/AIM2/APOE/BIRC3/CCL5/CD226/CD96/CLEC6A/CLEC7A/CR1/CRTAM/DRD2/EREG/FCGR2B/FFAR2/FPR2/GBP5/HAVCR2/IFNK/IL21/KIR2DL4/KLRC1/KLRC3/KLRC4/KLRC4-KLRK1/KLRD1/KLRK1/LAG3/MMP12/NCF1/NCR1/RAET1E/RASGRP1/SERPINB4/SH2D1A/SH2D1B/SLAMF8/TLR8/USP18/VSIG4	40
BP	GO:0045103	intermediate filament-based process	22/1269	90/18903	8.39652e-08	6.919e-06	5.71647e-06	EVPLL/KRT13/KRT14/KRT16/KRT2/KRT23/KRT3/KRT31/KRT32/KRT35/KRT37/KRT38/KRT39/KRT40/KRT5/KRT6A/KRT7/KRT74/KRT78/KRT84/KRT86/KRT9	22
BP	GO:0048245	eosinophil chemotaxis	10/1269	19/18903	9.47794e-08	7.68616e-06	6.3503e-06	CCL1/CCL13/CCL26/CCL3/CCL4/CCL5/CCL7/CCL8/CX3CL1/DAPK2	10
BP	GO:0002449	lymphocyte mediated immunity	53/1269	367/18903	1.03192e-07	8.23761e-06	6.80591e-06	AIRE/C1QA/C1QB/CD226/CD55/CD74/CD8A/CD96/CR1/CRTAM/FCGR1A/FCGR2B/FCGR3A/HAVCR2/HLA-DMA/HLA-DMB/HLA-DOA/HLA-DPA1/HLA-DPB1/HLA-DQA1/HLA-DQB1/HLA-DQB2/HLA-DRA/HLA-DRB1/HLA-DRB5/IL12RB1/IL1B/IL21/IL4I1/IL9R/KIR2DL4/KIR3DL1/KLRC1/KLRC3/KLRC4/KLRC4-KLRK1/KLRD1/KLRK1/LAG3/LILRB4/NCR1/NKG7/PRF1/PTPRC/RAET1E/RASGRP1/SERPINB4/SH2D1A/SH2D1B/SLA2/TBX21/TLR8/ULBP2	53
BP	GO:0050900	leukocyte migration	56/1269	398/18903	1.10672e-07	8.69881e-06	7.18695e-06	AIRE/CALCA/CCL1/CCL13/CCL18/CCL26/CCL3/CCL3L3/CCL4/CCL5/CCL7/CCL8/CCR5/CD74/CHST4/CRTAM/CSF3R/CX3CL1/CXCL10/CXCL11/CXCL13/CXCL8/CXCL9/CXCR1/CXCR2/CXCR4/DAPK2/DBH/F7/FFAR2/FPR2/GP2/IL1B/IL34/KLRC4-KLRK1/KLRK1/LCK/MPP1/PLG/PPBP/PRSS56/PRTN3/PTAFR/PTPRO/S100A12/S100A8/S100A9/SLAMF8/TAFA4/TBX21/TNFAIP6/TREM1/UMODL1/VAV3/XCL2/XG	56
BP	GO:0034728	nucleosome organization	30/1269	156/18903	1.44069e-07	1.11523e-05	9.214e-06	H1-2/H1-3/H1-5/H2BC11/H2BC14/H2BC15/H2BC17/H2BC18/H2BC3/H2BC4/H2BC6/H2BC9/H3C1/H3C10/H3C11/H3C12/H3C13/H3C14/H3C4/H3C7/H4C1/H4C11/H4C13/H4C3/H4C4/H4C5/H4C6/H4C8/PADI4/TSPYL6	30
BP	GO:0022407	regulation of cell-cell adhesion	64/1269	490/18903	2.26621e-07	1.72807e-05	1.42773e-05	ABAT/ABCA12/APOA1/CCL5/CD274/CD55/CD74/CD86/CEACAM6/CHST4/CR1/CRTAM/CX3CL1/CXCL13/FCGR2B/FGA/FGG/FGL1/HAVCR2/HLA-DMA/HLA-DMB/HLA-DOA/HLA-DPA1/HLA-DPB1/HLA-DQA1/HLA-DQB1/HLA-DQB2/HLA-DRA/HLA-DRB1/HLA-DRB5/IDO1/IFNG/IGF2/IHH/IL12RB1/IL1B/IL1RN/IL21/IL2RA/IL4I1/JAK2/KLRC4-KLRK1/KLRK1/LAG3/LCK/LILRB4/MMRN1/NODAL/PDCD1LG2/PLA2G2D/PLG/PTAFR/PTPRC/PTPRU/RASGRP1/TBX21/TIGIT/TNFSF13B/TNFSF9/UBASH3B/VNN1/V…	64
BP	GO:0071347	cellular response to interleukin-1	24/1269	111/18903	2.65799e-07	1.99701e-05	1.64993e-05	ACOD1/ANKRD1/CCL1/CCL13/CCL18/CCL26/CCL3/CCL3L3/CCL4/CCL5/CCL7/CCL8/CX3CL1/CXCL8/FGG/GBP1/GBP2/IL1B/IL1R2/IL1RN/MAPK11/NKX3-1/ST18/XCL2	24
BP	GO:0006953	acute-phase response	15/1269	48/18903	3.1013e-07	2.29631e-05	1.89721e-05	AHSG/APOL2/CD163/CRP/F2/IL1B/IL22/ITIH4/ORM1/ORM2/PTGS2/REG3G/SAA2/SAA4/SERPINA1	15
BP	GO:0050909	sensory perception of taste	18/1269	68/18903	3.45863e-07	2.52431e-05	2.08558e-05	CST1/CST2/CST4/FFAR4/LPO/NPY/P2RX3/RTP3/RTP5/SCNN1B/SCNN1G/TAS2R13/TAS2R30/TAS2R31/TAS2R43/TAS2R46/TAS2R50/WNT10B	18
BP	GO:0033700	phospholipid efflux	8/1269	13/18903	3.83246e-07	2.71945e-05	2.24681e-05	ABCA12/ABCA3/APOA1/APOA2/APOA4/APOA5/APOC3/APOE	8
BP	GO:1904478	regulation of intestinal absorption	8/1269	13/18903	3.83246e-07	2.71945e-05	2.24681e-05	ABCG5/ABCG8/APOA1/APOA2/APOA4/APOA5/ENPP7/PRAP1	8
BP	GO:0002683	negative regulation of immune system process	59/1269	449/18903	5.47804e-07	3.83388e-05	3.16755e-05	ACOD1/APOA1/APOA2/BST2/CCL3/CD274/CD55/CD74/CD84/CD86/CD96/CEBPA/CLDN18/CR1/CRTAM/CX3CL1/DRD2/ENPP3/FCGR2B/FGL1/GBP1/HAVCR2/HLA-DOA/HLA-DRB1/IDO1/IHH/IL2RA/IL31RA/IL4I1/KIR2DL4/KLRC1/KLRC4-KLRK1/KLRD1/KLRK1/LAG3/LILRB3/LILRB4/MMP12/NPY/PDCD1/PDCD1LG2/PLA2G2D/PLCL2/PLK2/PTPRC/SAMSN1/SERPINB4/SH2D1A/SLA2/SLAMF8/TBX21/TIGIT/TMEM176A/TMEM176B/TNFAIP6/UBASH3B/USP18/VSIG4/VTCN1	59
BP	GO:0030300	regulation of intestinal cholesterol absorption	7/1269	10/18903	6.06182e-07	4.18512e-05	3.45774e-05	ABCG5/ABCG8/APOA1/APOA2/APOA4/APOA5/ENPP7	7
BP	GO:0048002	antigen processing and presentation of peptide antigen	17/1269	64/18903	6.91456e-07	4.67836e-05	3.86526e-05	CD74/CTSE/CTSV/FCGR1A/FCGR2B/HLA-DMA/HLA-DMB/HLA-DOA/HLA-DPA1/HLA-DPB1/HLA-DQA1/HLA-DQB1/HLA-DQB2/HLA-DRA/HLA-DRB1/HLA-DRB5/SLC11A1	17
BP	GO:0002548	monocyte chemotaxis	18/1269	71/18903	6.95939e-07	4.67836e-05	3.86526e-05	CALCA/CCL1/CCL13/CCL18/CCL26/CCL3/CCL3L3/CCL4/CCL5/CCL7/CCL8/CX3CL1/CXCL10/FPR2/PTPRO/S100A12/SLAMF8/XCL2	18
BP	GO:0050870	positive regulation of T cell activation	39/1269	251/18903	7.77499e-07	5.15875e-05	4.26216e-05	CCL5/CD274/CD55/CD74/CD86/CR1/HAVCR2/HLA-DMA/HLA-DMB/HLA-DOA/HLA-DPA1/HLA-DPB1/HLA-DQA1/HLA-DQB1/HLA-DQB2/HLA-DRA/HLA-DRB1/HLA-DRB5/IFNG/IGF2/IHH/IL12RB1/IL1B/IL21/IL2RA/IL4I1/JAK2/KLRC4-KLRK1/KLRK1/LCK/LILRB4/PDCD1LG2/PTPRC/RASGRP1/TNFSF13B/TNFSF9/VNN1/VTCN1/WNT10B	39
BP	GO:0048247	lymphocyte chemotaxis	17/1269	65/18903	8.78253e-07	5.75255e-05	4.75276e-05	CCL1/CCL13/CCL18/CCL26/CCL3/CCL3L3/CCL4/CCL5/CCL7/CCL8/CX3CL1/CXCL10/CXCL11/CXCL13/KLRC4-KLRK1/KLRK1/XCL2	17
BP	GO:0044241	lipid digestion	10/1269	23/18903	9.15459e-07	5.77417e-05	4.77062e-05	ABCG5/ABCG8/APOA1/APOA2/APOA4/APOA5/ARX/CEL/ENPP7/SOAT2	10
BP	GO:0072677	eosinophil migration	10/1269	23/18903	9.15459e-07	5.77417e-05	4.77062e-05	CCL1/CCL13/CCL26/CCL3/CCL4/CCL5/CCL7/CCL8/CX3CL1/DAPK2	10
BP	GO:0098856	intestinal lipid absorption	10/1269	23/18903	9.15459e-07	5.77417e-05	4.77062e-05	ABCG5/ABCG8/APOA1/APOA2/APOA4/APOA5/CEL/ENPP7/PRAP1/SOAT2	10
BP	GO:0002833	positive regulation of response to biotic stimulus	32/1269	188/18903	9.9867e-07	6.15619e-05	5.08624e-05	ACOD1/AIM2/CCL5/CD226/CD274/CLEC6A/CLEC7A/CRTAM/EREG/FFAR2/FPR2/GBP5/HAVCR2/HLA-DRB1/HRG/IFNK/IL17F/IL21/KIR2DL4/KLK5/KLRC3/KLRC4/KLRC4-KLRK1/KLRD1/KLRK1/LAG3/MMP12/RAET1E/RASGRP1/SH2D1A/SH2D1B/TLR8	32
BP	GO:0002706	regulation of lymphocyte mediated immunity	31/1269	179/18903	1.00013e-06	6.15619e-05	5.08624e-05	CD226/CD55/CD96/CR1/CRTAM/FCGR1A/FCGR2B/HAVCR2/HLA-DRA/HLA-DRB1/IL12RB1/IL1B/IL21/IL4I1/KIR2DL4/KLRC1/KLRC3/KLRC4/KLRC4-KLRK1/KLRD1/KLRK1/LAG3/LILRB4/NCR1/PTPRC/RAET1E/RASGRP1/SERPINB4/SH2D1A/SH2D1B/TBX21	31
BP	GO:0001912	positive regulation of leukocyte mediated cytotoxicity	16/1269	59/18903	1.08143e-06	6.5774e-05	5.43424e-05	CD226/CRTAM/HLA-DRA/HLA-DRB1/IL12RB1/IL21/KLRC3/KLRC4/KLRC4-KLRK1/KLRD1/KLRK1/LAG3/PTPRC/RAET1E/RASGRP1/SH2D1A	16
BP	GO:1903039	positive regulation of leukocyte cell-cell adhesion	41/1269	275/18903	1.23182e-06	7.39652e-05	6.111e-05	CCL5/CD274/CD55/CD74/CD86/CHST4/CR1/HAVCR2/HLA-DMA/HLA-DMB/HLA-DOA/HLA-DPA1/HLA-DPB1/HLA-DQA1/HLA-DQB1/HLA-DQB2/HLA-DRA/HLA-DRB1/HLA-DRB5/IFNG/IGF2/IHH/IL12RB1/IL1B/IL21/IL2RA/IL4I1/JAK2/KLRC4-KLRK1/KLRK1/LCK/LILRB4/PDCD1LG2/PTAFR/PTPRC/RASGRP1/TNFSF13B/TNFSF9/VNN1/VTCN1/WNT10B	41
BP	GO:0050863	regulation of T cell activation	51/1269	376/18903	1.24506e-06	7.39652e-05	6.111e-05	CCL5/CD274/CD55/CD74/CD86/CR1/CRTAM/FCGR2B/FGL1/HAVCR2/HLA-DMA/HLA-DMB/HLA-DOA/HLA-DPA1/HLA-DPB1/HLA-DQA1/HLA-DQB1/HLA-DQB2/HLA-DRA/HLA-DRB1/HLA-DRB5/IDO1/IFNG/IGF2/IHH/IL12RB1/IL1B/IL21/IL2RA/IL4I1/JAK2/KLRC4-KLRK1/KLRK1/LAG3/LCK/LILRB4/PDCD1LG2/PLA2G2D/PTPRC/RASGRP1/TBX21/TCF7/TIGIT/TNFRSF9/TNFSF13B/TNFSF9/VNN1/VSIG4/VTCN1/WNT10B/ZNF683	51
BP	GO:0098656	monoatomic anion transmembrane transport	40/1269	266/18903	1.32692e-06	7.79223e-05	6.43794e-05	ABCB1/ACE2/AGT/ANO1/ANO9/APOL1/BEST3/CFTR/CLCA2/CLCN2/GABRA3/GABRA4/GABRE/GABRG3/GABRP/GLRA2/NTSR1/PTAFR/SLC11A1/SLC13A2/SLC13A3/SLC16A7/SLC17A1/SLC1A3/SLC1A7/SLC22A2/SLC23A1/SLC25A21/SLC26A2/SLC26A3/SLC35D3/SLC38A3/SLC3A1/SLC4A4/SLC5A6/SLC5A8/SLC7A11/SLC7A2/SLC7A3/TCAF2	40
BP	GO:0030299	intestinal cholesterol absorption	9/1269	19/18903	1.34395e-06	7.80253e-05	6.44645e-05	ABCG5/ABCG8/APOA1/APOA2/APOA4/APOA5/CEL/ENPP7/SOAT2	9
BP	GO:0002697	regulation of immune effector process	51/1269	379/18903	1.5793e-06	9.06588e-05	7.49022e-05	APOA1/APOA2/BST2/CD226/CD244/CD55/CD74/CD84/CD86/CD96/CLEC7A/CR1/CRTAM/ENPP3/FCGR1A/FCGR2B/FFAR2/HAVCR2/HLA-DMB/HLA-DRA/HLA-DRB1/IFNG/IL12RB1/IL17F/IL1B/IL21/IL4I1/KIR2DL4/KLK5/KLRC1/KLRC3/KLRC4/KLRC4-KLRK1/KLRD1/KLRK1/LAG3/LILRB4/NCF1/NCR1/PLA2G3/PTAFR/PTPRC/RAET1E/RASGRP1/SERPINB4/SH2D1A/SH2D1B/SLAMF8/TBX21/VSIG4/ZNF683	51
BP	GO:0034368	protein-lipid complex remodeling	11/1269	30/18903	1.98795e-06	0.000110839	9.15751e-05	AGT/APOA1/APOA2/APOA4/APOA5/APOB/APOC3/APOE/MTTP/PLA2G2A/PLA2G3	11
BP	GO:0034369	plasma lipoprotein particle remodeling	11/1269	30/18903	1.98795e-06	0.000110839	9.15751e-05	AGT/APOA1/APOA2/APOA4/APOA5/APOB/APOC3/APOE/MTTP/PLA2G2A/PLA2G3	11
BP	GO:0042742	defense response to bacterium	51/1269	382/18903	1.99593e-06	0.000110839	9.15751e-05	BPIFA2/CLEC4D/CLEC4E/CRP/CXCL13/DEFB1/EPPIN/F2/FCGR1A/FGA/FPR2/GBP2/GBP4/GBP6/GBP7/GNLY/GSDMC/H2BC11/H2BC4/H2BC6/HAVCR2/IFNE/IL17F/IL1B/KLK5/KLRC4-KLRK1/KLRK1/KRT6A/LPO/LYG1/LYZ/NAIP/OAS2/PI3/PLA2G2A/PPBP/REG3G/S100A12/S100A8/S100A9/SCNN1B/SEMG1/SEMG2/SLAMF8/SLC11A1/TF/TLR2/TREM1/WFDC10A/WFDC10B/ZG16	51
BP	GO:0045861	negative regulation of proteolysis	48/1269	352/18903	2.1848e-06	0.000120023	9.9163e-05	AGT/AHSG/ANXA8/BIRC3/BST2/CD109/CR1/CST1/CST2/CST4/DPEP1/EPPIN/F2/FABP1/FETUB/GAS1/HMSD/HRG/IL1R2/ITIH4/KNG1/LPA/MAGEA3/MT3/NAIP/PCSK1N/PI15/PI3/PRKCG/PTGS2/R3HDML/RARRES1/SERPINA1/SERPINA10/SERPINA6/SERPINA7/SERPINB13/SERPINB2/SERPINB3/SERPINB4/SERPINB5/SERPINB7/SERPIND1/SPINK14/SPINK6/WFDC10A/WFDC10B/WFDC8	48
BP	GO:0070374	positive regulation of ERK1 and ERK2 cascade	35/1269	223/18903	2.22978e-06	0.000121191	0.000100128	ALKAL1/APOE/CCL1/CCL13/CCL18/CCL26/CCL3/CCL3L3/CCL4/CCL5/CCL7/CCL8/CD74/CHRNA7/CX3CL1/DRD2/FFAR4/FGA/FGF19/FGF20/FGF4/FGG/FPR2/GATA4/HAVCR2/HLA-DRB1/MARCO/MT3/NODAL/NPSR1/NPY/PLA2G2A/PTPRC/RASGRP1/XCL2	35
BP	GO:0098657	import into cell	38/1269	252/18903	2.26207e-06	0.000121652	0.000100509	ACE2/AGT/ATP12A/ATP1A3/DRD1/DRD2/FABP3/HCN2/HCN4/IFNG/KCNJ13/KCNJ15/NOS1/NTSR1/RAB3B/SCNN1B/SCNN1G/SLC15A1/SLC18A1/SLC1A3/SLC1A7/SLC22A2/SLC2A5/SLC38A3/SLC39A12/SLC39A4/SLC39A5/SLC5A6/SLC6A14/SLC6A2/SLC6A4/SLC7A11/SLC7A2/SLC7A3/SLC9C2/STRA6/TRPV5/TRPV6	38
BP	GO:0071356	cellular response to tumor necrosis factor	36/1269	234/18903	2.58649e-06	0.00013765	0.000113726	ACOD1/AIM2/ANKRD1/APOA1/APOB/BIRC3/CALCA/CCL1/CCL13/CCL18/CCL26/CCL3/CCL3L3/CCL4/CCL5/CCL7/CCL8/CEBPA/CLDN18/CPNE1/CX3CL1/CXCL8/GBP1/GBP2/H2BC11/JAK2/NAIP/NFATC1/NKX3-1/PYDC1/SPHK1/ST18/TDGF1/TNFRSF19/TNFSF13B/XCL2	36
BP	GO:0034612	response to tumor necrosis factor	38/1269	254/18903	2.74619e-06	0.000144642	0.000119503	ACOD1/AIM2/ANKRD1/APOA1/APOB/BIRC3/CALCA/CCL1/CCL13/CCL18/CCL26/CCL3/CCL3L3/CCL4/CCL5/CCL7/CCL8/CEBPA/CLDN18/CPNE1/CX3CL1/CXCL8/GBP1/GBP2/H2BC11/JAK2/NAIP/NFATC1/NKX3-1/PTGS2/PYDC1/SPHK1/ST18/TDGF1/TNFRSF19/TNFSF13B/UBD/XCL2	38
BP	GO:0050912	detection of chemical stimulus involved in sensory perception of taste	13/1269	43/18903	2.89676e-06	0.000151016	0.000124769	CST1/CST2/CST4/FFAR4/LPO/RTP3/RTP5/TAS2R13/TAS2R30/TAS2R31/TAS2R43/TAS2R46/TAS2R50	13
BP	GO:1903037	regulation of leukocyte cell-cell adhesion	50/1269	377/18903	3.03868e-06	0.000155961	0.000128855	CCL5/CD274/CD55/CD74/CD86/CHST4/CR1/CRTAM/FCGR2B/FGL1/HAVCR2/HLA-DMA/HLA-DMB/HLA-DOA/HLA-DPA1/HLA-DPB1/HLA-DQA1/HLA-DQB1/HLA-DQB2/HLA-DRA/HLA-DRB1/HLA-DRB5/IDO1/IFNG/IGF2/IHH/IL12RB1/IL1B/IL21/IL2RA/IL4I1/JAK2/KLRC4-KLRK1/KLRK1/LAG3/LCK/LILRB4/PDCD1LG2/PLA2G2D/PTAFR/PTPRC/RASGRP1/TBX21/TIGIT/TNFSF13B/TNFSF9/VNN1/VSIG4/VTCN1/WNT10B	50
BP	GO:0001580	detection of chemical stimulus involved in sensory perception of bitter taste	12/1269	37/18903	3.05267e-06	0.000155961	0.000128855	CST1/CST2/CST4/LPO/RTP3/RTP5/TAS2R13/TAS2R30/TAS2R31/TAS2R43/TAS2R46/TAS2R50	12
BP	GO:0002274	myeloid leukocyte activation	36/1269	237/18903	3.49293e-06	0.000176687	0.000145978	C1QA/CCL3/CCL5/CD226/CD74/CD84/CEBPA/CLEC4D/CPLX2/CX3CL1/CXCL8/CXCR2/ENPP3/FCGR2B/FCGR3A/HAVCR2/IFNG/IL31RA/JAK2/LILRB4/NPY/PLA2G2A/PLA2G3/PLA2G4A/PTAFR/PTPRC/RASGRP1/S100A12/SCNN1B/SLC11A1/SPACA3/SPHK1/TLR1/TLR2/UBD/VSIG4	36
BP	GO:0034377	plasma lipoprotein particle assembly	10/1269	26/18903	3.52872e-06	0.000176748	0.000146029	APOA1/APOA2/APOA4/APOA5/APOB/APOC3/APOE/MTTP/PLAGL2/SOAT2	10
BP	GO:0032609	type II interferon production	23/1269	119/18903	3.66019e-06	0.000178177	0.00014721	CD226/CD244/CD274/CD96/CLEC7A/CR1/CRTAM/HAVCR2/HLA-DPA1/HLA-DPB1/HLA-DRB1/IL12RB1/IL1B/IL21/ISL1/JAK2/KLRC4-KLRK1/KLRK1/LILRB4/PDCD1LG2/RASGRP1/SLC11A1/TLR8	23
BP	GO:0032649	regulation of type II interferon production	23/1269	119/18903	3.66019e-06	0.000178177	0.00014721	CD226/CD244/CD274/CD96/CLEC7A/CR1/CRTAM/HAVCR2/HLA-DPA1/HLA-DPB1/HLA-DRB1/IL12RB1/IL1B/IL21/ISL1/JAK2/KLRC4-KLRK1/KLRK1/LILRB4/PDCD1LG2/RASGRP1/SLC11A1/TLR8	23
BP	GO:0050878	regulation of body fluid levels	51/1269	390/18903	3.66189e-06	0.000178177	0.00014721	ABAT/ABCA12/AGR2/ALOX12B/ALOXE3/ANO1/ANXA8/APOE/AQP2/AQP3/AQP5/CEL/CFTR/CYP4F2/DGKB/DRD2/F10/F11/F2/F5/F7/FGA/FGG/HGFAC/HPSE/HRG/JAK2/KNG1/KRT16/LCK/MMRN1/MPIG6B/OAS2/PLA2G4A/PLEK/PLG/PRSS56/PTPRO/SCNN1B/SCNN1G/SCT/SERPINA1/SERPINA10/SERPINB2/SERPIND1/SLC22A2/SLC7A11/TP63/TRPV5/UBASH3B/VAV3	51
BP	GO:0045089	positive regulation of innate immune response	26/1269	145/18903	3.77608e-06	0.000182	0.000150368	AIM2/CCL5/CD226/CLEC6A/CLEC7A/CRTAM/EREG/FFAR2/FPR2/GBP5/HAVCR2/IFNK/IL21/KIR2DL4/KLRC3/KLRC4/KLRC4-KLRK1/KLRD1/KLRK1/LAG3/MMP12/RAET1E/RASGRP1/SH2D1A/SH2D1B/TLR8	26
BP	GO:0044058	regulation of digestive system process	13/1269	44/18903	3.86019e-06	0.000184315	0.000152281	ABCG5/ABCG8/APOA1/APOA2/APOA4/APOA5/ENPP7/NEUROD1/NPSR1/PRAP1/SCT/TFF2/TYMP	13
BP	GO:0034367	protein-containing complex remodeling	11/1269	32/18903	4.14431e-06	0.000196049	0.000161975	AGT/APOA1/APOA2/APOA4/APOA5/APOB/APOC3/APOE/MTTP/PLA2G2A/PLA2G3	11
BP	GO:0007159	leukocyte cell-cell adhesion	53/1269	414/18903	4.46806e-06	0.000209425	0.000173027	APOA4/CCL5/CD274/CD55/CD74/CD86/CHST4/CR1/CRTAM/FCGR2B/FGL1/HAVCR2/HLA-DMA/HLA-DMB/HLA-DOA/HLA-DPA1/HLA-DPB1/HLA-DQA1/HLA-DQB1/HLA-DQB2/HLA-DRA/HLA-DRB1/HLA-DRB5/IDO1/IFNG/IGF2/IHH/IL12RB1/IL1B/IL21/IL2RA/IL4I1/JAK2/KLRC4-KLRK1/KLRK1/LAG3/LCK/LILRB4/PDCD1LG2/PLA2G2D/PTAFR/PTPRC/RASGRP1/S100A8/S100A9/TBX21/TIGIT/TNFSF13B/TNFSF9/VNN1/VSIG4/VTCN1/WNT10B	53
BP	GO:0071827	plasma lipoprotein particle organization	13/1269	45/18903	5.09669e-06	0.000236718	0.000195576	AGT/APOA1/APOA2/APOA4/APOA5/APOB/APOC3/APOE/MTTP/PLA2G2A/PLA2G3/PLAGL2/SOAT2	13
BP	GO:0002703	regulation of leukocyte mediated immunity	36/1269	241/18903	5.15971e-06	0.000237486	0.000196211	BST2/CD226/CD55/CD84/CD96/CLEC7A/CR1/CRTAM/FCGR1A/FCGR2B/HAVCR2/HLA-DRA/HLA-DRB1/IL12RB1/IL1B/IL21/IL4I1/KIR2DL4/KLRC1/KLRC3/KLRC4/KLRC4-KLRK1/KLRD1/KLRK1/LAG3/LILRB4/NCR1/PLA2G3/PTAFR/PTPRC/RAET1E/RASGRP1/SERPINB4/SH2D1A/SH2D1B/TBX21	36
BP	GO:0006968	cellular defense response	14/1269	52/18903	5.55438e-06	0.000253369	0.000209333	CCR5/CLEC5A/CXCL9/CXCR2/GNLY/KIR2DL4/KIR3DL2/KLRC3/NCF1/NCF2/NCR1/PRF1/SH2D1A/TRAT1	14
BP	GO:1905952	regulation of lipid localization	30/1269	185/18903	5.94595e-06	0.000268831	0.000222108	ABCA12/ABCA3/ABCG5/ABCG8/AGT/APOA1/APOA2/APOA4/APOA5/APOB/APOC3/APOE/CES1/CRP/CYP4F2/EGF/ENPP7/ERFE/FABP3/FASLG/FITM2/IL1B/LRAT/MSR1/NKX3-1/NTSR1/PLA2G3/PLA2G4A/PRAP1/REN	30
BP	GO:0070555	response to interleukin-1	25/1269	141/18903	7.08534e-06	0.000317535	0.000262347	ACOD1/ANKRD1/CCL1/CCL13/CCL18/CCL26/CCL3/CCL3L3/CCL4/CCL5/CCL7/CCL8/CX3CL1/CXCL8/FGG/GBP1/GBP2/IL1B/IL1R2/IL1RN/MAPK11/NKX3-1/ST18/TRIM63/XCL2	25
BP	GO:0071674	mononuclear cell migration	32/1269	206/18903	7.45562e-06	0.000331224	0.000273657	AIRE/CALCA/CCL1/CCL13/CCL18/CCL26/CCL3/CCL3L3/CCL4/CCL5/CCL7/CCL8/CCR5/CRTAM/CX3CL1/CXCL10/CXCL11/CXCL13/CXCR1/CXCR2/CXCR4/FPR2/IL34/KLRC4-KLRK1/KLRK1/PLG/PTPRO/S100A12/SLAMF8/TBX21/XCL2/XG	32
BP	GO:0031424	keratinization	18/1269	84/18903	9.25436e-06	0.00040604	0.00033547	ABCA12/KLK5/KRT16/KRT2/KRT3/KRT5/KRT6A/KRT7/KRT74/KRT78/KRT84/KRT86/LIPN/SPRR1B/SPRR2D/SPRR2E/SPRR2F/SPRR3	18
BP	GO:0045723	positive regulation of fatty acid biosynthetic process	9/1269	23/18903	9.29862e-06	0.00040604	0.00033547	APOA1/APOA4/APOA5/AVPR1A/CD74/IL1B/PLA2G3/PTGS2/RGN	9
BP	GO:0032102	negative regulation of response to external stimulus	54/1269	436/18903	9.65104e-06	0.000417857	0.000345233	ABAT/ACOD1/AOAH/APOA1/APOE/CD109/CD96/CLDN3/CR1/CTNNA2/CX3CL1/CXCL13/DRD1/DRD2/ENPP3/F11/F2/FCGR2B/FFAR4/FGA/FGG/FPR2/GRID2/HAVCR2/HLA-DRB1/HRG/IL2RA/ISL1/KIR2DL4/KLRC1/KLRC4-KLRK1/KLRD1/KLRK1/KNG1/MEFV/MICB/MMP12/MMRN1/NPY/PLG/PLK2/PTPRC/PTPRO/ROBO2/SEMA3D/SEMA5A/SERPINB2/SERPINB4/SLAMF8/TNFAIP6/TSPAN6/UBASH3B/USP18/VSIG4	54
BP	GO:0042116	macrophage activation	21/1269	109/18903	1.00764e-05	0.000432609	0.000357422	C1QA/CCL3/CD74/CD84/CEBPA/CX3CL1/FCGR2B/FCGR3A/HAVCR2/IFNG/IL31RA/JAK2/PLA2G3/PLA2G4A/PTPRC/SLC11A1/SPACA3/SPHK1/TLR1/TLR2/VSIG4	21
BP	GO:0043270	positive regulation of monoatomic ion transport	40/1269	289/18903	1.05123e-05	0.00044756	0.000369774	ABAT/ABCB1/ACE2/AGT/ARC/AVPR1A/CACNG4/CCL3/CCL4/CCL5/CFTR/CHP2/CX3CL1/CXCL10/CXCL11/CXCL9/CYP4F2/DRD1/DRD2/F2/GRIN1/HCRT/IFNG/IL1B/KCNC2/KCNE1/MCHR1/NOS1/NPSR1/NTSR1/P2RX3/PLA2G3/PLA2G4A/PTAFR/RAB3B/RGN/SCN5A/SLC38A3/SLC6A4/STRIT1	40
BP	GO:0032729	positive regulation of type II interferon production	17/1269	77/18903	1.07073e-05	0.000452094	0.00037352	CD226/CD244/CLEC7A/CRTAM/HAVCR2/HLA-DPA1/HLA-DPB1/IL12RB1/IL1B/IL21/ISL1/JAK2/KLRC4-KLRK1/KLRK1/RASGRP1/SLC11A1/TLR8	17
BP	GO:0070663	regulation of leukocyte proliferation	38/1269	269/18903	1.08092e-05	0.000452657	0.000373985	BST2/CCL5/CCL8/CD274/CD55/CD74/CD86/CR1/CRP/CRTAM/ENPP3/FCGR2B/FCGR3A/HAVCR2/HLA-DMB/HLA-DPA1/HLA-DPB1/HLA-DRB1/IDO1/IGF2/IHH/IL12RB1/IL1B/IL21/IL2RA/IL34/IL4I1/JAK2/LILRB4/PDCD1LG2/PLA2G2D/PTPRC/TNFRSF9/TNFSF13B/TNFSF9/VAV3/VSIG4/VTCN1	38
BP	GO:0065005	protein-lipid complex assembly	10/1269	29/18903	1.10509e-05	0.000459018	0.00037924	APOA1/APOA2/APOA4/APOA5/APOB/APOC3/APOE/MTTP/PLAGL2/SOAT2	10
BP	GO:0071825	protein-lipid complex organization	13/1269	48/18903	1.11491e-05	0.000459362	0.000379524	AGT/APOA1/APOA2/APOA4/APOA5/APOB/APOC3/APOE/MTTP/PLA2G2A/PLA2G3/PLAGL2/SOAT2	13
BP	GO:0042129	regulation of T cell proliferation	29/1269	182/18903	1.19591e-05	0.000488791	0.000403839	CCL5/CD274/CD55/CD86/CR1/CRTAM/HAVCR2/HLA-DMB/HLA-DPA1/HLA-DPB1/HLA-DRB1/IDO1/IGF2/IHH/IL12RB1/IL1B/IL21/IL2RA/IL4I1/JAK2/LILRB4/PDCD1LG2/PLA2G2D/PTPRC/TNFRSF9/TNFSF13B/TNFSF9/VSIG4/VTCN1	29
BP	GO:0002708	positive regulation of lymphocyte mediated immunity	22/1269	119/18903	1.24624e-05	0.000505321	0.000417496	CD226/CD55/CRTAM/FCGR1A/HLA-DRA/HLA-DRB1/IL12RB1/IL1B/IL21/KIR2DL4/KLRC3/KLRC4/KLRC4-KLRK1/KLRD1/KLRK1/LAG3/PTPRC/RAET1E/RASGRP1/SH2D1A/SH2D1B/TBX21	22
BP	GO:0032368	regulation of lipid transport	26/1269	155/18903	1.31648e-05	0.000527457	0.000435785	ABCA12/ABCA3/ABCG5/ABCG8/AGT/APOA1/APOA2/APOA4/APOA5/APOC3/APOE/CES1/CYP4F2/EGF/ENPP7/ERFE/FABP3/FASLG/IL1B/LRAT/NKX3-1/NTSR1/PLA2G3/PLA2G4A/PRAP1/REN	26
BP	GO:0050892	intestinal absorption	12/1269	42/18903	1.33181e-05	0.000527457	0.000435785	ABCG5/ABCG8/APOA1/APOA2/APOA4/APOA5/CEL/ENPP7/FABP1/PRAP1/SLC2A5/SOAT2	12
BP	GO:0050913	sensory perception of bitter taste	12/1269	42/18903	1.33181e-05	0.000527457	0.000435785	CST1/CST2/CST4/LPO/RTP3/RTP5/TAS2R13/TAS2R30/TAS2R31/TAS2R43/TAS2R46/TAS2R50	12
BP	GO:0035747	natural killer cell chemotaxis	6/1269	10/18903	1.50217e-05	0.000585846	0.000484026	CCL3/CCL4/CCL5/CCL7/KLRC4-KLRK1/KLRK1	6
BP	GO:1905918	regulation of CoA-transferase activity	6/1269	10/18903	1.50217e-05	0.000585846	0.000484026	AGT/APOA1/APOA2/APOA4/APOE/CHRNA7	6
BP	GO:0030003	intracellular monoatomic cation homeostasis	59/1269	499/18903	1.57753e-05	0.000610575	0.000504457	ADCY8/AGT/APOE/ATP12A/ATP1A3/AVPR1A/CALB2/CALCA/CALCB/CCL1/CCL13/CCL3/CCL5/CCL7/CCL8/CCR5/CFTR/CHRNA7/CP/CX3CL1/CXCL10/CXCL11/CXCL9/DRD1/DRD2/ERFE/F2/FASLG/GPR3/HEPHL1/IFNG/LCK/MT1E/MT2A/MT3/NOS1/NOX1/NPSR1/NTSR1/PTPRC/RAB38/RGN/S100A8/S100A9/SCNN1B/SCNN1G/SLAMF8/SLC11A1/SLC1A3/SLC26A3/SLC30A2/SLC39A12/SLC39A4/SLC39A5/SLC4A4/SLC9C2/TF/TRPC5/UBASH3B	59
BP	GO:0015914	phospholipid transport	20/1269	104/18903	1.67335e-05	0.000642794	0.000531076	ABCA12/ABCA3/ABCB1/ABCG8/ANO9/APOA1/APOA2/APOA4/APOA5/APOC3/APOE/ATG9B/ATP8B3/ATP9A/FASLG/MTTP/PRAP1/TRPC5/XKR7/XKR9	20
BP	GO:0099565	chemical synaptic transmission, postsynaptic	23/1269	130/18903	1.68663e-05	0.00064306	0.000531296	ABAT/CBLN1/CHRFAM7A/CHRNA2/CHRNA7/CHRND/DRD2/GABRA3/GABRA4/GABRE/GABRG3/GABRP/GLRA2/GRID2/GRIN1/HCRT/HTR3A/NLGN1/NTSR1/P2RX3/SHANK1/SLC1A7/WNT7A	23
BP	GO:0070664	negative regulation of leukocyte proliferation	19/1269	96/18903	1.76538e-05	0.000668097	0.000551982	CCL8/CD274/CD86/CR1/CRP/CRTAM/ENPP3/FCGR2B/HAVCR2/HLA-DRB1/IDO1/IHH/IL2RA/IL4I1/LILRB4/PDCD1LG2/PLA2G2D/VSIG4/VTCN1	19
BP	GO:0007204	positive regulation of cytosolic calcium ion concentration	31/1269	205/18903	1.78074e-05	0.000668954	0.00055269	ACKR4/ADCY8/AGT/AVPR1A/CALCA/CCKBR/CCL1/CCR5/CD55/CXCL13/CXCR1/CXCR2/CXCR4/DRD1/DRD2/FFAR4/FPR1/FPR2/GPR174/GRIN1/HCRT/JAK2/KNG1/MCHR1/NOS1/P2RX3/PROK2/PTGER1/PTGER2/TAC1/TRPC5	31
BP	GO:0015698	inorganic anion transport	29/1269	186/18903	1.82757e-05	0.000681537	0.000563086	ABCB1/ABCC2/ANO1/ANO9/APOL1/BEST3/CFTR/CLCA2/CLCN2/GABRA3/GABRA4/GABRE/GABRG3/GABRP/GLRA2/PTAFR/SLC11A1/SLC17A1/SLC17A3/SLC1A3/SLC1A7/SLC22A11/SLC26A2/SLC26A3/SLC34A2/SLC4A4/SLC5A6/SLC6A14/TG	29
BP	GO:0042886	amide transport	40/1269	296/18903	1.85817e-05	0.000687928	0.000568366	ABAT/ABCA12/ABCB1/ADCY8/ANO1/AQP3/AQP9/BRSK2/CCL5/CD74/CFTR/DOC2B/DRD2/FFAR2/FFAR4/FGA/FGG/GHRH/HLA-DRB1/IFNG/IL1B/IL1RN/ISL1/JAK2/MAFA/MTTP/NEUROD1/OXCT1/RASL10B/RFX6/S100A8/SCT/SLC13A3/SLC14A1/SLC15A1/SLC38A3/SLC5A6/SLC7A11/SYT7/UPK3A	40
BP	GO:0002705	positive regulation of leukocyte mediated immunity	24/1269	140/18903	1.9272e-05	0.00070835	0.000585238	CD226/CD55/CLEC7A/CRTAM/FCGR1A/HLA-DRA/HLA-DRB1/IL12RB1/IL1B/IL21/KIR2DL4/KLRC3/KLRC4/KLRC4-KLRK1/KLRD1/KLRK1/LAG3/PTAFR/PTPRC/RAET1E/RASGRP1/SH2D1A/SH2D1B/TBX21	24
BP	GO:0006833	water transport	9/1269	25/18903	2.05642e-05	0.000749362	0.000619123	AQP2/AQP3/AQP5/AQP8/AQP9/CFTR/PDZD3/SLC14A1/UPK3A	9
BP	GO:0023061	signal release	56/1269	470/18903	2.06812e-05	0.000749362	0.000619123	ABAT/ABCA12/ADCY8/AGT/ANO1/BRSK2/CCKAR/CCL5/CFTR/CPLX2/DOC2B/DRD1/DRD2/FFAR2/FFAR4/FGA/FGF20/FGG/FOXD1/GHRH/HCAR2/HCRT/HLA-DRB1/HRH3/IFNG/IL1B/IL1RN/ISL1/JAK2/MAFA/NEUROD1/NKX3-1/NLGN1/NRXN2/OSM/OXCT1/PLA2G3/PLA2G4A/PRKCG/PTGS2/RASL10B/REN/RFX6/RIMS4/SCG5/SCT/SLC6A4/SNPH/SYN3/SYT10/SYT12/SYT5/SYT7/TRPV6/UNC13A/WNT7A	56
BP	GO:0015837	amine transport	20/1269	106/18903	2.2407e-05	0.000800541	0.000661407	ABAT/ACE2/AGT/AQP9/AVPR1A/DRD1/DRD2/FGF20/HRH3/NTSR1/RAB3B/RHCG/SLC18A1/SLC22A2/SLC38A3/SYT10/SYT12/SYT5/SYT7/TH	20
BP	GO:0022600	digestive system process	20/1269	106/18903	2.2407e-05	0.000800541	0.000661407	ABCG5/ABCG8/APOA1/APOA2/APOA4/APOA5/AQP5/CCKBR/CEL/ENPP7/FABP1/HRH2/NEUROD1/NPSR1/PRAP1/SCT/SLC2A5/SOAT2/TFF2/TYMP	20
BP	GO:0008544	epidermis development	46/1269	362/18903	2.26864e-05	0.000802924	0.000663375	ABCA12/ALOX15B/APCDD1/AQP3/ATOH1/CALML5/CD109/DLX3/EREG/EVPLL/FGF20/GJB5/HLA-DRB1/HOXB13/HPSE/KLK5/KRT14/KRT16/KRT2/KRT3/KRT31/KRT32/KRT5/KRT6A/KRT7/KRT74/KRT78/KRT84/KRT86/KRT9/LHFPL5/LIPN/PLAAT4/RBP2/REG3G/SCEL/SOX21/SPRR1B/SPRR2D/SPRR2E/SPRR2F/SPRR3/TNFRSF19/TP63/WNT10B/ZBED2	46
BP	GO:1903793	positive regulation of monoatomic anion transport	13/1269	51/18903	2.2788e-05	0.000802924	0.000663375	ABAT/ABCB1/ACE2/AGT/AVPR1A/CFTR/CYP4F2/IL1B/NTSR1/PLA2G3/PLA2G4A/PTAFR/SLC38A3	13
BP	GO:0045653	negative regulation of megakaryocyte differentiation	8/1269	20/18903	2.45153e-05	0.000857867	0.000708769	H4C1/H4C11/H4C13/H4C3/H4C4/H4C5/H4C6/H4C8	8
BP	GO:0030216	keratinocyte differentiation	27/1269	170/18903	2.5053e-05	0.00087072	0.000719388	ABCA12/ALOX15B/AQP3/CD109/EREG/KLK5/KRT16/KRT2/KRT3/KRT5/KRT6A/KRT7/KRT74/KRT78/KRT84/KRT86/LIPN/PLAAT4/REG3G/SCEL/SPRR1B/SPRR2D/SPRR2E/SPRR2F/SPRR3/TP63/ZBED2	27
BP	GO:0050817	coagulation	33/1269	230/18903	2.91877e-05	0.00100757	0.000832451	ABAT/ANXA8/APOE/CYP4F2/DGKB/F10/F11/F2/F5/F7/FGA/FGG/HGFAC/HPSE/HRG/JAK2/KNG1/LCK/MMRN1/MPIG6B/PLA2G4A/PLEK/PLG/PRSS56/SEMG1/SEMG2/SERPINA1/SERPINA10/SERPINB2/SERPIND1/SLC7A11/UBASH3B/VAV3	33
BP	GO:0002699	positive regulation of immune effector process	36/1269	261/18903	3.07662e-05	0.00105493	0.000871582	CD226/CD244/CD55/CD74/CD84/CD86/CLEC7A/CR1/CRTAM/ENPP3/FCGR1A/FFAR2/HLA-DMB/HLA-DRA/HLA-DRB1/IFNG/IL12RB1/IL17F/IL1B/IL21/KIR2DL4/KLK5/KLRC3/KLRC4/KLRC4-KLRK1/KLRD1/KLRK1/LAG3/PLA2G3/PTAFR/PTPRC/RAET1E/RASGRP1/SH2D1A/SH2D1B/TBX21	36
BP	GO:0050866	negative regulation of cell activation	32/1269	221/18903	3.19015e-05	0.00108657	0.00089772	ABAT/APOE/CD274/CD74/CD84/CD86/CR1/CRTAM/CX3CL1/ENPP3/F2/FCGR2B/FGG/FGL1/HAVCR2/HLA-DRB1/IDO1/IHH/IL2RA/IL31RA/IL4I1/LAG3/LILRB4/PDCD1LG2/PLA2G2D/PTPRC/SAMSN1/TBX21/TIGIT/UBASH3B/VSIG4/VTCN1	32
BP	GO:0019932	second-messenger-mediated signaling	41/1269	314/18903	3.31563e-05	0.00112182	0.00092685	ACKR4/ADGRG6/AGT/APOE/AVPR1A/CCL3/CCL4/CCR5/CHP2/CLEC7A/CXCL8/CXCR1/CXCR2/CXCR4/DEFB1/FCGR3A/FFAR4/FPR1/FPR2/GBP1/GPR143/GPR3/GRIN1/GUCA2B/HOMER2/KCNC2/MAFA/NEUROD1/NFATC1/NOS1/P2RX3/PDE10A/PDZD3/PLEK/PTPRC/RGN/RUNDC3A/SCT/SLA2/SPHK1/TRAT1	41
BP	GO:0042098	T cell proliferation	31/1269	212/18903	3.47502e-05	0.0011645	0.000962112	CCL5/CD274/CD55/CD86/CR1/CRTAM/HAVCR2/HLA-DMB/HLA-DPA1/HLA-DPB1/HLA-DRB1/IDO1/IGF2/IHH/IL12RB1/IL1B/IL21/IL2RA/IL4I1/JAK2/LILRB4/PDCD1LG2/PLA2G2D/PTPRC/RASGRP1/SLC11A1/TNFRSF9/TNFSF13B/TNFSF9/VSIG4/VTCN1	31
BP	GO:0060078	regulation of postsynaptic membrane potential	24/1269	145/18903	3.49655e-05	0.0011645	0.000962112	ABAT/ADRB1/CBLN1/CHRFAM7A/CHRNA2/CHRNA7/CHRND/DRD2/GABRA3/GABRA4/GABRE/GABRG3/GABRP/GLRA2/GRID2/GRIN1/HCRT/HTR3A/NLGN1/NTSR1/P2RX3/SHANK1/SLC1A7/WNT7A	24
BP	GO:0002704	negative regulation of leukocyte mediated immunity	15/1269	68/18903	3.53123e-05	0.0011645	0.000962112	BST2/CD55/CD84/CD96/CR1/FCGR2B/HAVCR2/IL4I1/KIR2DL4/KLRC1/KLRD1/LILRB4/PTPRC/SERPINB4/TBX21	15
BP	GO:0050830	defense response to Gram-positive bacterium	21/1269	118/18903	3.53294e-05	0.0011645	0.000962112	CRP/DEFB1/GBP2/GBP4/GBP6/GBP7/H2BC11/H2BC4/H2BC6/HAVCR2/IL17F/IL1B/KLRC4-KLRK1/KLRK1/KRT6A/LYG1/LYZ/PLA2G2A/REG3G/TLR2/ZG16	21
BP	GO:0015807	L-amino acid transport	16/1269	76/18903	3.61468e-05	0.00118381	0.000978061	ACE2/AGT/NTSR1/SLC11A1/SLC1A3/SLC1A7/SLC22A2/SLC38A11/SLC38A3/SLC38A4/SLC3A1/SLC7A10/SLC7A11/SLC7A2/SLC7A3/SLC7A9	16
BP	GO:0002834	regulation of response to tumor cell	8/1269	21/18903	3.72746e-05	0.00121297	0.00100215	CD226/CD274/CRTAM/DAPK1/HAVCR2/HLA-DRB1/HRG/IL4I1	8
BP	GO:0032944	regulation of mononuclear cell proliferation	34/1269	243/18903	3.76409e-05	0.00121714	0.0010056	CCL5/CD274/CD55/CD74/CD86/CR1/CRP/CRTAM/FCGR2B/FCGR3A/HAVCR2/HLA-DMB/HLA-DPA1/HLA-DPB1/HLA-DRB1/IDO1/IGF2/IHH/IL12RB1/IL1B/IL21/IL2RA/IL4I1/JAK2/LILRB4/PDCD1LG2/PLA2G2D/PTPRC/TNFRSF9/TNFSF13B/TNFSF9/VAV3/VSIG4/VTCN1	34
BP	GO:1905039	carboxylic acid transmembrane transport	25/1269	155/18903	3.79053e-05	0.00121798	0.00100629	ABCB1/ACE2/AGT/NTSR1/SLC11A1/SLC13A2/SLC13A3/SLC16A7/SLC1A3/SLC1A7/SLC22A2/SLC23A1/SLC25A21/SLC38A11/SLC38A3/SLC38A4/SLC3A1/SLC5A6/SLC5A8/SLC6A14/SLC7A10/SLC7A11/SLC7A2/SLC7A3/SLC7A9	25
BP	GO:0070661	leukocyte proliferation	44/1269	348/18903	3.82881e-05	0.00122259	0.0010101	BST2/CCL5/CCL8/CD274/CD55/CD74/CD86/CR1/CRP/CRTAM/CX3CL1/ENPP3/FCGR2B/FCGR3A/HAVCR2/HLA-DMB/HLA-DPA1/HLA-DPB1/HLA-DRB1/IDO1/IFNE/IFNK/IGF2/IHH/IL12RB1/IL1B/IL21/IL2RA/IL34/IL4I1/JAK2/LILRB4/PDCD1LG2/PLA2G2D/PLCL2/PTPRC/RASGRP1/SLC11A1/TNFRSF9/TNFSF13B/TNFSF9/VAV3/VSIG4/VTCN1	44
BP	GO:0007218	neuropeptide signaling pathway	20/1269	110/18903	3.91641e-05	0.00124279	0.00102679	CALCA/GLRA2/GPR143/GPR84/GRPR/HCRT/KISS1R/MCHR1/NPFFR1/NPSR1/NPY/NTSR1/NTSR2/NXPH4/PCSK1N/PROK2/PYY/RXFP4/SCG5/TAC1	20
BP	GO:0050727	regulation of inflammatory response	50/1269	414/18903	3.97337e-05	0.00124934	0.00103221	ACE2/ACOD1/AGT/AHSG/AIM2/AOAH/APOA1/APOE/BIRC3/CCL1/CCL3/CCL5/CEBPA/CX3CL1/ENPP3/FCGR1A/FCGR2B/FFAR2/FFAR4/FPR2/HLA-DRB1/IDO1/IFNG/IL1B/IL21/IL2RA/ISL1/JAK2/LRRC19/MEFV/NAIP/NCF1/NKG7/NPY/OSM/PLA2G2A/PLA2G2D/PLA2G3/PLK2/PTGS2/PTPRC/S100A12/S100A8/S100A9/SLAMF8/SPHK1/TLR2/TNC/TNFAIP6/USP18	50
BP	GO:0044070	regulation of monoatomic anion transport	18/1269	93/18903	3.98596e-05	0.00124934	0.00103221	ABAT/ABCB1/ACE2/AGT/ANO9/AVPR1A/CES1/CFTR/CYP4F2/GABRE/HRH3/IL1B/NTSR1/PLA2G3/PLA2G4A/PTAFR/SLC38A3/TCAF2	18
BP	GO:0034374	low-density lipoprotein particle remodeling	7/1269	16/18903	4.03459e-05	0.00125687	0.00103843	AGT/APOA2/APOB/APOE/MTTP/PLA2G2A/PLA2G3	7
BP	GO:0046883	regulation of hormone secretion	33/1269	234/18903	4.14947e-05	0.00126936	0.00104875	ABAT/ABCA12/ADCY8/AGT/ANO1/BRSK2/CCKAR/CCL5/CFTR/DOC2B/DRD2/FFAR2/FFAR4/FGA/FGG/GHRH/HCAR2/HLA-DRB1/IFNG/IL1B/ISL1/JAK2/NEUROD1/NKX3-1/OSM/OXCT1/PLA2G3/RASL10B/REN/RFX6/SCG5/SCT/SYT7	33
BP	GO:0003002	regionalization	45/1269	360/18903	4.15884e-05	0.00126936	0.00104875	ALDH1A2/ARC/AXIN2/C1QA/DBX1/EMX1/EOMES/FOXC2/FOXD1/FOXH1/FOXN4/GATA4/GATA5/GBX2/HES7/HOXA2/HOXC10/HOXC11/HOXC4/HOXC5/HOXC6/HOXC8/HOXC9/HOXD10/HOXD11/HOXD3/IRX3/ISL1/NEUROD1/NKD1/NKX3-1/NODAL/POFUT1/RIPPLY1/ROBO2/SIX2/SIX3/TBXT/TDGF1/TLL2/TP63/VAX2/WNT11/WNT7A/WNT7B	45
BP	GO:0002418	immune response to tumor cell	9/1269	27/18903	4.17406e-05	0.00126936	0.00104875	CD226/CD274/CRTAM/HAVCR2/HLA-DRB1/HRG/IL4I1/NKG7/PRF1	9
BP	GO:1901623	regulation of lymphocyte chemotaxis	9/1269	27/18903	4.17406e-05	0.00126936	0.00104875	CCL3/CCL4/CCL5/CCL7/CXCL10/CXCL13/KLRC4-KLRK1/KLRK1/XCL2	9
BP	GO:1903825	organic acid transmembrane transport	25/1269	156/18903	4.23134e-05	0.00127917	0.00105685	ABCB1/ACE2/AGT/NTSR1/SLC11A1/SLC13A2/SLC13A3/SLC16A7/SLC1A3/SLC1A7/SLC22A2/SLC23A1/SLC25A21/SLC38A11/SLC38A3/SLC38A4/SLC3A1/SLC5A6/SLC5A8/SLC6A14/SLC7A10/SLC7A11/SLC7A2/SLC7A3/SLC7A9	25
BP	GO:0002793	positive regulation of peptide secretion	18/1269	94/18903	4.62501e-05	0.00138597	0.00114509	ABAT/ADCY8/ANO1/CFTR/DOC2B/DRD2/FFAR4/FGA/FGG/GHRH/HLA-DRB1/ISL1/JAK2/OXCT1/RASL10B/RFX6/S100A8/SCT	18
BP	GO:0070371	ERK1 and ERK2 cascade	43/1269	340/18903	4.6389e-05	0.00138597	0.00114509	ACE2/AGT/ALKAL1/APOE/CCL1/CCL13/CCL18/CCL26/CCL3/CCL3L3/CCL4/CCL5/CCL7/CCL8/CD74/CHRNA7/CX3CL1/DRD2/DUSP4/EGF/FFAR4/FGA/FGF19/FGF20/FGF4/FGG/FPR2/GATA4/GBP1/HAVCR2/HLA-DRB1/IL1B/MARCO/MT3/NODAL/NPSR1/NPY/PLA2G2A/PTPRC/RASGRP1/RPS6KA6/TF/XCL2	43
BP	GO:0045785	positive regulation of cell adhesion	56/1269	484/18903	4.73085e-05	0.00140523	0.001161	AGR2/APOA1/CCL5/CD274/CD55/CD74/CD86/CEACAM6/CHST4/CR1/CX3CL1/CXCL13/FGA/FGG/FOXC2/HAVCR2/HLA-DMA/HLA-DMB/HLA-DOA/HLA-DPA1/HLA-DPB1/HLA-DQA1/HLA-DQB1/HLA-DQB2/HLA-DRA/HLA-DRB1/HLA-DRB5/HRG/IFNG/IGF2/IHH/IL12RB1/IL1B/IL21/IL2RA/IL4I1/JAK2/KLRC4-KLRK1/KLRK1/LCK/LILRB4/MMRN1/NODAL/NPY/PDCD1LG2/PTAFR/PTPRC/PTPRU/RASGRP1/TNFSF13B/TNFSF9/VAV3/VNN1/VTCN1/VWC2/WNT10B	56
BP	GO:1902475	L-alpha-amino acid transmembrane transport	16/1269	78/18903	5.05549e-05	0.00148107	0.00122366	ACE2/AGT/NTSR1/SLC11A1/SLC1A3/SLC1A7/SLC22A2/SLC38A11/SLC38A3/SLC38A4/SLC3A1/SLC7A10/SLC7A11/SLC7A2/SLC7A3/SLC7A9	16
BP	GO:0042130	negative regulation of T cell proliferation	15/1269	70/18903	5.0597e-05	0.00148107	0.00122366	CD274/CD86/CR1/CRTAM/HAVCR2/HLA-DRB1/IDO1/IHH/IL2RA/IL4I1/LILRB4/PDCD1LG2/PLA2G2D/VSIG4/VTCN1	15
BP	GO:0007586	digestion	23/1269	139/18903	5.07315e-05	0.00148107	0.00122366	ABCG5/ABCG8/APOA1/APOA2/APOA4/APOA5/AQP5/ARX/CCK/CCKBR/CEL/CLPS/ENPP7/FABP1/HRH2/NEUROD1/NPSR1/PRAP1/SCT/SLC2A5/SOAT2/TFF2/TYMP	23
BP	GO:0042044	fluid transport	10/1269	34/18903	5.31258e-05	0.00154216	0.00127413	AQP2/AQP3/AQP5/AQP8/AQP9/CFTR/PDZD3/SCNN1B/SLC14A1/UPK3A	10
BP	GO:0032892	positive regulation of organic acid transport	12/1269	48/18903	5.76527e-05	0.00164101	0.0013558	ABAT/ACE2/AGT/AVPR1A/CYP4F2/ERFE/FABP3/IL1B/NTSR1/PLA2G3/PLA2G4A/SLC38A3	12
BP	GO:0032703	negative regulation of interleukin-2 production	9/1269	28/18903	5.78639e-05	0.00164101	0.0013558	CR1/GBP1/HAVCR2/HOMER2/LAG3/LILRB4/PTPRC/TBX21/VSIG4	9
BP	GO:1905954	positive regulation of lipid localization	20/1269	113/18903	5.82968e-05	0.00164101	0.0013558	ABCA12/ABCA3/APOA1/APOB/APOE/CES1/CYP4F2/ENPP7/ERFE/FABP3/FASLG/FITM2/IL1B/LRAT/MSR1/NKX3-1/NTSR1/PLA2G3/PLA2G4A/PRAP1	20
BP	GO:0032623	interleukin-2 production	14/1269	63/18903	5.85964e-05	0.00164101	0.0013558	CD86/CLEC7A/CR1/GBP1/HAVCR2/HOMER2/IL17F/IL1B/LAG3/LILRB4/PTPRC/TBX21/VSIG4/VTCN1	14
BP	GO:0032663	regulation of interleukin-2 production	14/1269	63/18903	5.85964e-05	0.00164101	0.0013558	CD86/CLEC7A/CR1/GBP1/HAVCR2/HOMER2/IL17F/IL1B/LAG3/LILRB4/PTPRC/TBX21/VSIG4/VTCN1	14
BP	GO:0034370	triglyceride-rich lipoprotein particle remodeling	6/1269	12/18903	5.87795e-05	0.00164101	0.0013558	APOA1/APOA2/APOA4/APOA5/APOC3/APOE	6
BP	GO:0034372	very-low-density lipoprotein particle remodeling	6/1269	12/18903	5.87795e-05	0.00164101	0.0013558	APOA1/APOA2/APOA4/APOA5/APOC3/APOE	6
BP	GO:0009410	response to xenobiotic stimulus	51/1269	432/18903	6.06531e-05	0.00168411	0.00139141	ABAT/ABCA3/ABCB1/ABCC2/ABCG5/ABCG8/AIM2/AMELX/ANKRD1/APOA2/APOBEC3A/CXCR4/CYBB/CYP2B6/CYP2W1/CYP4F2/DPEP1/DRD1/DRD2/EMX1/ENO2/FMO1/GABRG3/GATA4/GPR52/GRIN1/HMGCS2/IL1B/LCK/LPO/NEUROD1/NKX3-1/NOS1/NR1I2/OXCT1/PTGS2/REN/S100A12/SCNN1B/SLC1A3/SLC22A12/SLC6A2/SLC6A4/SLITRK5/SMTNL1/SULT2A1/TH/TP73/UGT1A8/UGT1A9/VAV3	51
BP	GO:0050670	regulation of lymphocyte proliferation	33/1269	239/18903	6.34221e-05	0.00175148	0.00144707	CCL5/CD274/CD55/CD74/CD86/CR1/CRTAM/FCGR2B/FCGR3A/HAVCR2/HLA-DMB/HLA-DPA1/HLA-DPB1/HLA-DRB1/IDO1/IGF2/IHH/IL12RB1/IL1B/IL21/IL2RA/IL4I1/JAK2/LILRB4/PDCD1LG2/PLA2G2D/PTPRC/TNFRSF9/TNFSF13B/TNFSF9/VAV3/VSIG4/VTCN1	33
BP	GO:0002707	negative regulation of lymphocyte mediated immunity	13/1269	56/18903	6.60541e-05	0.00180392	0.0014904	CD55/CD96/CR1/FCGR2B/HAVCR2/IL4I1/KIR2DL4/KLRC1/KLRD1/LILRB4/PTPRC/SERPINB4/TBX21	13
BP	GO:0032370	positive regulation of lipid transport	17/1269	88/18903	6.63803e-05	0.00180392	0.0014904	ABCA12/ABCA3/APOA1/APOE/CES1/CYP4F2/ENPP7/ERFE/FABP3/FASLG/IL1B/LRAT/NKX3-1/NTSR1/PLA2G3/PLA2G4A/PRAP1	17
BP	GO:0032945	negative regulation of mononuclear cell proliferation	17/1269	88/18903	6.63803e-05	0.00180392	0.0014904	CD274/CD86/CR1/CRP/CRTAM/FCGR2B/HAVCR2/HLA-DRB1/IDO1/IHH/IL2RA/IL4I1/LILRB4/PDCD1LG2/PLA2G2D/VSIG4/VTCN1	17
BP	GO:0016042	lipid catabolic process	42/1269	336/18903	7.40079e-05	0.00199245	0.00164616	ACOXL/AMACR/AOAH/APOA1/APOA2/APOA4/APOA5/APOB/APOC3/APOE/CEL/CES1/CLPS/CYP2W1/CYP4F2/DPEP1/ENPP7/FABP1/FITM2/GLYATL2/HCAR1/HCAR2/IL1B/LIPF/LIPN/MT3/OXCT1/PLA2G12B/PLA2G2A/PLA2G2D/PLA2G4A/PLA2G4E/PLA2G4F/PLAAT1/PLAAT4/PLCB4/PLCXD3/PNPLA1/PNPLA3/SCT/SPHK1/SULT2A1	42
BP	GO:0042102	positive regulation of T cell proliferation	19/1269	106/18903	7.40976e-05	0.00199245	0.00164616	CCL5/CD274/CD55/CD86/HAVCR2/HLA-DMB/HLA-DPA1/HLA-DPB1/IGF2/IL12RB1/IL1B/IL21/IL2RA/JAK2/PDCD1LG2/PTPRC/TNFSF13B/TNFSF9/VTCN1	19
BP	GO:0060079	excitatory postsynaptic potential	21/1269	124/18903	7.50462e-05	0.00199693	0.00164986	CBLN1/CHRFAM7A/CHRNA2/CHRNA7/CHRND/DRD2/GABRA3/GABRA4/GABRE/GABRG3/GABRP/GLRA2/GRID2/GRIN1/HCRT/HTR3A/NLGN1/P2RX3/SHANK1/SLC1A7/WNT7A	21
BP	GO:0072676	lymphocyte migration	21/1269	124/18903	7.50462e-05	0.00199693	0.00164986	AIRE/CCL1/CCL13/CCL18/CCL26/CCL3/CCL3L3/CCL4/CCL5/CCL7/CCL8/CRTAM/CX3CL1/CXCL10/CXCL11/CXCL13/KLRC4-KLRK1/KLRK1/TBX21/XCL2/XG	21
BP	GO:0070372	regulation of ERK1 and ERK2 cascade	40/1269	315/18903	7.69377e-05	0.00203666	0.00168269	ACE2/ALKAL1/APOE/CCL1/CCL13/CCL18/CCL26/CCL3/CCL3L3/CCL4/CCL5/CCL7/CCL8/CD74/CHRNA7/CX3CL1/DRD2/DUSP4/FFAR4/FGA/FGF19/FGF20/FGF4/FGG/FPR2/GATA4/GBP1/HAVCR2/HLA-DRB1/IL1B/MARCO/MT3/NODAL/NPSR1/NPY/PLA2G2A/PTPRC/RASGRP1/RPS6KA6/XCL2	40
BP	GO:0002791	regulation of peptide secretion	27/1269	182/18903	8.45113e-05	0.00222561	0.0018388	ABAT/ABCA12/ADCY8/ANO1/BRSK2/CCL5/CD74/CFTR/DOC2B/DRD2/FFAR2/FFAR4/FGA/FGG/GHRH/HLA-DRB1/IFNG/IL1B/ISL1/JAK2/NEUROD1/OXCT1/RASL10B/RFX6/S100A8/SCT/SYT7	27
BP	GO:0002237	response to molecule of bacterial origin	44/1269	360/18903	8.5657e-05	0.00223658	0.00184786	ACOD1/ANKRD1/APOB/CCL3/CCL5/CCR5/CD274/CD55/CD86/CD96/CX3CL1/CXCL10/CXCL11/CXCL13/CXCL8/CXCL9/FASLG/FCGR2B/FMO1/GFI1/GJB6/HAVCR2/HMGCS2/IDO1/IL1B/JAK2/KLRC4-KLRK1/KLRK1/MRC1/NOS1/PALM3/PDCD1LG2/PPBP/PTAFR/PTGER1/PTGER2/PTGS2/REN/S100A8/S100A9/SLC11A1/TH/TLR1/TLR2	44
BP	GO:0022408	negative regulation of cell-cell adhesion	29/1269	202/18903	8.58035e-05	0.00223658	0.00184786	ABAT/ABCA12/APOA1/CD274/CD74/CD86/CR1/CRTAM/FCGR2B/FGG/FGL1/HAVCR2/HLA-DRB1/IDO1/IHH/IL1RN/IL2RA/IL4I1/JAK2/LAG3/LILRB4/PDCD1LG2/PLA2G2D/PLG/TBX21/TIGIT/UBASH3B/VSIG4/VTCN1	29
BP	GO:0007389	pattern specification process	54/1269	472/18903	8.65386e-05	0.00224429	0.00185423	ALDH1A2/ARC/AXIN2/C1QA/DBX1/DNAAF3/DNAI1/EMX1/EOMES/EYA1/FOXC2/FOXD1/FOXH1/FOXN4/GATA4/GATA5/GBX2/HES7/HOXA2/HOXC10/HOXC11/HOXC4/HOXC5/HOXC6/HOXC8/HOXC9/HOXD10/HOXD11/HOXD3/IHH/IRX3/ISL1/LEFTY1/NEUROD1/NKD1/NKX3-1/NODAL/POFUT1/RIPPLY1/RIPPLY3/ROBO2/SIX2/SIX3/TBX5/TBXT/TDGF1/TLL2/TP63/VANGL2/VAX2/WNT11/WNT7A/WNT7B/ZIC1	54
BP	GO:0032496	response to lipopolysaccharide	42/1269	339/18903	9.05703e-05	0.00233699	0.00193082	ACOD1/ANKRD1/APOB/CCL3/CCL5/CCR5/CD274/CD55/CD86/CD96/CX3CL1/CXCL10/CXCL11/CXCL13/CXCL8/CXCL9/FASLG/FMO1/GFI1/GJB6/HAVCR2/HMGCS2/IDO1/IL1B/JAK2/KLRC4-KLRK1/KLRK1/MRC1/NOS1/PALM3/PDCD1LG2/PPBP/PTAFR/PTGER1/PTGER2/PTGS2/REN/S100A8/S100A9/SLC11A1/TH/TLR2	42
BP	GO:0043410	positive regulation of MAPK cascade	56/1269	496/18903	9.22046e-05	0.0023672	0.00195578	ALKAL1/ALOX12B/APOE/CCL1/CCL13/CCL18/CCL26/CCL3/CCL3L3/CCL4/CCL5/CCL7/CCL8/CD74/CHRNA7/CX3CL1/DRD2/EGF/EPHA8/FCGR2B/FFAR4/FGA/FGF19/FGF20/FGF4/FGG/FPR2/FZD10/GATA4/HAVCR2/HLA-DRB1/IGF2/IL1B/IL34/JAK2/KL/MARCO/MT3/NAIP/NCF1/NODAL/NOX1/NPSR1/NPY/OSM/PLA2G2A/PTPRC/RASGRP1/S100A12/SPHK1/TDGF1/TNFRSF19/TP73/WNT7A/WNT7B/XCL2	56
BP	GO:0030101	natural killer cell activation	18/1269	99/18903	9.38408e-05	0.00239716	0.00198053	CD244/FCGR3A/HAVCR2/IFNE/IFNK/IL2RB/JAK2/KLRC1/KLRC3/KLRC4-KLRK1/KLRD1/KLRK1/NCR1/NKG7/PTPRC/RASGRP1/ULBP2/ZNF683	18
BP	GO:0007631	feeding behavior	19/1269	108/18903	9.62083e-05	0.00243331	0.0020104	ACE2/AGT/CALCA/CCK/CNTFR/DRD1/DRD2/HCRT/INSL5/MC3R/MCHR1/NPSR1/NPY/POU4F1/PYY/REN/RXFP4/STRA6/TH	19
BP	GO:0019882	antigen processing and presentation	19/1269	108/18903	9.62083e-05	0.00243331	0.0020104	CD74/CD8A/CTSE/CTSV/FCGR1A/FCGR2B/HLA-DMA/HLA-DMB/HLA-DOA/HLA-DPA1/HLA-DPB1/HLA-DQA1/HLA-DQB1/HLA-DQB2/HLA-DRA/HLA-DRB1/HLA-DRB5/RAB3B/SLC11A1	19
BP	GO:0090087	regulation of peptide transport	27/1269	184/18903	0.000102083	0.00256917	0.00212265	ABAT/ABCA12/ADCY8/ANO1/BRSK2/CCL5/CD74/CFTR/DOC2B/DRD2/FFAR2/FFAR4/FGA/FGG/GHRH/HLA-DRB1/IFNG/IL1B/ISL1/JAK2/NEUROD1/OXCT1/RASL10B/RFX6/S100A8/SCT/SYT7	27
BP	GO:0002688	regulation of leukocyte chemotaxis	21/1269	127/18903	0.000106973	0.00267903	0.00221342	CCL1/CCL3/CCL4/CCL5/CCL7/CD74/CXCL10/CXCL13/CXCL8/CXCR2/DAPK2/F7/FPR2/IL34/KLRC4-KLRK1/KLRK1/MPP1/PRSS56/SLAMF8/TNFAIP6/XCL2	21
BP	GO:0007596	blood coagulation	31/1269	225/18903	0.000108661	0.00268483	0.0022182	ABAT/ANXA8/APOE/CYP4F2/DGKB/F10/F11/F2/F5/F7/FGA/FGG/HGFAC/HPSE/HRG/JAK2/KNG1/LCK/MMRN1/MPIG6B/PLA2G4A/PLEK/PLG/PRSS56/SERPINA1/SERPINA10/SERPINB2/SERPIND1/SLC7A11/UBASH3B/VAV3	31
BP	GO:0042060	wound healing	51/1269	442/18903	0.000108763	0.00268483	0.0022182	ABAT/ANXA8/APOE/CD109/CLDN3/CLEC7A/CX3CL1/CXCR4/CYP4F2/DGKB/EREG/EVPLL/F10/F11/F2/F5/F7/FGA/FGG/FOXC2/GATA4/HGFAC/HPSE/HRG/JAK2/KNG1/KRT6A/LCK/MMP12/MMRN1/MPIG6B/PLA2G4A/PLEK/PLET1/PLG/PRSS56/REG3G/S100A8/SERPINA1/SERPINA10/SERPINB2/SERPIND1/SLC11A1/SLC7A11/SPRR3/SYT7/TRIM72/UBASH3B/VAV3/WNT5B/WNT7A	51
BP	GO:0006821	chloride transport	20/1269	118/18903	0.000109027	0.00268483	0.0022182	ABCB1/ANO1/ANO9/APOL1/BEST3/CFTR/CLCA2/CLCN2/GABRA3/GABRA4/GABRE/GABRG3/GABRP/GLRA2/PTAFR/SLC1A3/SLC1A7/SLC26A2/SLC26A3/SLC6A14	20
BP	GO:1903557	positive regulation of tumor necrosis factor superfamily cytokine production	19/1269	109/18903	0.000109306	0.00268483	0.0022182	CCL3/CD84/CD86/CLEC7A/CYBB/FCGR3A/HAVCR2/IFNG/IL17F/ISL1/JAK2/OAS2/ORM1/ORM2/PTAFR/PTPRC/RASGRP1/TLR1/TLR2	19
BP	GO:0090277	positive regulation of peptide hormone secretion	17/1269	92/18903	0.000118319	0.00289232	0.00238963	ABAT/ADCY8/ANO1/CFTR/DOC2B/DRD2/FFAR4/FGA/FGG/GHRH/HLA-DRB1/ISL1/JAK2/OXCT1/RASL10B/RFX6/SCT	17
BP	GO:0050868	negative regulation of T cell activation	21/1269	128/18903	0.000120016	0.00291983	0.00241236	CD274/CD74/CD86/CR1/CRTAM/FCGR2B/FGL1/HAVCR2/HLA-DRB1/IDO1/IHH/IL2RA/IL4I1/LAG3/LILRB4/PDCD1LG2/PLA2G2D/TBX21/TIGIT/VSIG4/VTCN1	21
BP	GO:0009914	hormone transport	38/1269	300/18903	0.000121178	0.00293411	0.00242416	ABAT/ABCA12/ADCY8/AGT/ANO1/BRSK2/CCKAR/CCL5/CFTR/DOC2B/DRD2/FFAR2/FFAR4/FGA/FGG/FOXD1/GHRH/HCAR2/HLA-DRB1/IFNG/IL1B/IL1RN/ISL1/JAK2/MAFA/NEUROD1/NKX3-1/OSM/OXCT1/PLA2G3/RASL10B/REN/RFX6/SCG5/SCT/SERPINA7/SYT7/TRPV6	38
BP	GO:0015908	fatty acid transport	18/1269	101/18903	0.000122589	0.00295427	0.00244082	APOE/CYP4F2/DRD2/ERFE/FABP1/FABP3/IL1B/NTSR1/PLA2G12B/PLA2G2A/PLA2G2D/PLA2G3/PLA2G4A/PLA2G4F/RBP1/RBP2/SLC43A3/SLC5A8	18
BP	GO:0015844	monoamine transport	16/1269	84/18903	0.000128316	0.00307778	0.00254286	ABAT/AGT/DRD1/DRD2/FGF20/HRH3/NOS1/RAB3B/SLC18A1/SLC22A2/SLC6A2/SLC6A4/SYT10/SYT12/SYT5/SYT7	16
BP	GO:0032943	mononuclear cell proliferation	39/1269	312/18903	0.000131757	0.00314555	0.00259885	CCL5/CD274/CD55/CD74/CD86/CR1/CRP/CRTAM/FCGR2B/FCGR3A/HAVCR2/HLA-DMB/HLA-DPA1/HLA-DPB1/HLA-DRB1/IDO1/IFNE/IFNK/IGF2/IHH/IL12RB1/IL1B/IL21/IL2RA/IL4I1/JAK2/LILRB4/PDCD1LG2/PLA2G2D/PLCL2/PTPRC/RASGRP1/SLC11A1/TNFRSF9/TNFSF13B/TNFSF9/VAV3/VSIG4/VTCN1	39
BP	GO:0046879	hormone secretion	37/1269	291/18903	0.00013689	0.00325288	0.00268753	ABAT/ABCA12/ADCY8/AGT/ANO1/BRSK2/CCKAR/CCL5/CFTR/DOC2B/DRD2/FFAR2/FFAR4/FGA/FGG/FOXD1/GHRH/HCAR2/HLA-DRB1/IFNG/IL1B/IL1RN/ISL1/JAK2/MAFA/NEUROD1/NKX3-1/OSM/OXCT1/PLA2G3/RASL10B/REN/RFX6/SCG5/SCT/SYT7/TRPV6	37
BP	GO:0003018	vascular process in circulatory system	35/1269	270/18903	0.000140205	0.00331623	0.00273987	ABCB1/ABCC2/ACE2/ADRB1/AGT/APOE/AVPR1A/CALCA/CRP/CXCR2/DBH/DRD1/FGA/FGG/FOXC2/GRIP2/HRH2/KNG1/NOS1/PTGS2/PTP4A3/SCNN1B/SLC13A3/SLC16A7/SLC1A3/SLC22A2/SLC38A3/SLC4A4/SLC5A6/SLC6A17/SLC6A4/SLC7A2/SLC7A3/SMTNL1/SMTNL2	35
BP	GO:0001505	regulation of neurotransmitter levels	30/1269	219/18903	0.000154502	0.00360527	0.00297867	ABAT/CPLX2/DBH/DOC2B/DRD1/DRD2/GAD1/HCRT/HRH3/NLGN1/NOS1/NRXN2/PAH/PRKCG/RAB3B/RIMS4/SLC18A1/SLC1A3/SLC1A7/SLC22A2/SLC6A2/SLC6A4/SNPH/SYN3/SYT12/SYT5/SYT7/TH/UNC13A/WNT7A	30
BP	GO:0045165	cell fate commitment	36/1269	282/18903	0.000154542	0.00360527	0.00297867	ARX/ATOH1/DBX1/EOMES/EYA1/FOXC2/FOXN4/GAS1/GATA4/GATA5/GCM1/HOXA2/HOXC10/HOXD10/IHH/IL12RB1/ISL1/LMO4/NEUROD1/NODAL/ONECUT1/POU4F1/PTF1A/SIX2/SLAMF8/SOX8/SPDEF/TBX10/TBX21/TBX5/TBXT/WNT10B/WNT11/WNT5B/WNT7A/WNT7B	36
BP	GO:0098742	cell-cell adhesion via plasma-membrane adhesion molecules	36/1269	282/18903	0.000154542	0.00360527	0.00297867	APOA1/CBLN1/CD84/CDH15/CDH22/CDH26/CDH9/CDHR1/CDHR4/CEACAM6/CEACAM8/CLDN10/CLDN15/CLDN18/CLDN3/CLDN8/CLSTN2/CRTAM/CX3CL1/GATA5/GRID2/IL1RN/L1CAM/MMP24/NLGN1/PCDH19/PCDH20/PCDHA1/PCDHB8/PCDHGA8/PCDHGB1/PTPRD/ROBO2/ROBO3/SLITRK2/VSTM2L	36
BP	GO:0019835	cytolysis	8/1269	25/18903	0.000155581	0.00361302	0.00298508	CR1/GZMA/GZMH/LYZ/MICB/NKG7/PLA2G2A/PRF1	8
BP	GO:0050764	regulation of phagocytosis	18/1269	103/18903	0.0001588	0.00367109	0.00303305	AHSG/APOA1/APOA2/CLEC7A/FCGR1A/FCGR2B/FPR2/IFNG/IL1B/IL2RB/PRKCG/PRTN3/PTPRC/SLC11A1/SPACA3/SPHK1/SYT7/TLR2	18
BP	GO:0002696	positive regulation of leukocyte activation	51/1269	450/18903	0.000169915	0.00391035	0.00323073	CCL3/CCL5/CD226/CD274/CD55/CD74/CD86/CEBPA/CLEC4D/CLEC7A/CR1/FCGR3A/HAVCR2/HLA-DMA/HLA-DMB/HLA-DOA/HLA-DPA1/HLA-DPB1/HLA-DQA1/HLA-DQB1/HLA-DQB2/HLA-DRA/HLA-DRB1/HLA-DRB5/IFNG/IGF2/IHH/IL12RB1/IL1B/IL21/IL2RA/IL4I1/JAK2/KLRC4-KLRK1/KLRK1/LCK/LILRB4/PDCD1LG2/PLA2G3/PLA2G4A/PTAFR/PTPRC/RASGRP1/SPACA3/TBX21/TNFSF13B/TNFSF9/VAV3/VNN1/VTCN1/WNT10B	51
BP	GO:0046651	lymphocyte proliferation	38/1269	305/18903	0.000170928	0.00391602	0.00323541	CCL5/CD274/CD55/CD74/CD86/CR1/CRTAM/FCGR2B/FCGR3A/HAVCR2/HLA-DMB/HLA-DPA1/HLA-DPB1/HLA-DRB1/IDO1/IFNE/IFNK/IGF2/IHH/IL12RB1/IL1B/IL21/IL2RA/IL4I1/JAK2/LILRB4/PDCD1LG2/PLA2G2D/PLCL2/PTPRC/RASGRP1/SLC11A1/TNFRSF9/TNFSF13B/TNFSF9/VAV3/VSIG4/VTCN1	38
BP	GO:0002698	negative regulation of immune effector process	20/1269	122/18903	0.000174451	0.00397889	0.00328736	APOA1/APOA2/BST2/CD55/CD84/CD96/CR1/ENPP3/FCGR2B/HAVCR2/IL4I1/KIR2DL4/KLRC1/KLRD1/LILRB4/PTPRC/SERPINB4/SLAMF8/TBX21/VSIG4	20
BP	GO:0007599	hemostasis	31/1269	231/18903	0.000176549	0.00400884	0.0033121	ABAT/ANXA8/APOE/CYP4F2/DGKB/F10/F11/F2/F5/F7/FGA/FGG/HGFAC/HPSE/HRG/JAK2/KNG1/LCK/MMRN1/MPIG6B/PLA2G4A/PLEK/PLG/PRSS56/SERPINA1/SERPINA10/SERPINB2/SERPIND1/SLC7A11/UBASH3B/VAV3	31
BP	GO:0046887	positive regulation of hormone secretion	20/1269	123/18903	0.000195419	0.00441767	0.00364988	ABAT/ADCY8/ANO1/CFTR/DOC2B/DRD2/FFAR4/FGA/FGG/GHRH/HCAR2/HLA-DRB1/ISL1/JAK2/NKX3-1/OXCT1/PLA2G3/RASL10B/RFX6/SCT	20
BP	GO:0050672	negative regulation of lymphocyte proliferation	16/1269	87/18903	0.000196785	0.00442895	0.0036592	CD274/CD86/CR1/CRTAM/FCGR2B/HAVCR2/HLA-DRB1/IDO1/IHH/IL2RA/IL4I1/LILRB4/PDCD1LG2/PLA2G2D/VSIG4/VTCN1	16
BP	GO:0043030	regulation of macrophage activation	13/1269	62/18903	0.000199382	0.00446772	0.00369123	CCL3/CD74/CD84/CEBPA/CX3CL1/FCGR2B/HAVCR2/IL31RA/PLA2G4A/PTPRC/SPACA3/SPHK1/VSIG4	13
BP	GO:0098739	import across plasma membrane	28/1269	202/18903	0.000206592	0.00460907	0.00380801	ACE2/AGT/ATP12A/ATP1A3/HCN2/HCN4/IFNG/KCNJ13/KCNJ15/NTSR1/SCNN1B/SCNN1G/SLC15A1/SLC1A3/SLC22A2/SLC2A5/SLC38A3/SLC39A12/SLC39A4/SLC39A5/SLC5A6/SLC6A14/SLC7A11/SLC7A2/SLC7A3/SLC9C2/TRPV5/TRPV6	28
BP	GO:0007162	negative regulation of cell adhesion	38/1269	308/18903	0.000208951	0.00464143	0.00383475	ABAT/ABCA12/APOA1/CD274/CD74/CD86/CR1/CRTAM/CX3CL1/FCGR2B/FGG/FGL1/GBP1/HAVCR2/HLA-DRB1/HRG/IDO1/IHH/IL1RN/IL2RA/IL4I1/JAK2/KNG1/LAG3/LILRB4/MMP12/PDCD1LG2/PLA2G2D/PLET1/PLG/PTPRC/PTPRO/SEMA5A/TBX21/TIGIT/UBASH3B/VSIG4/VTCN1	38
BP	GO:0002837	regulation of immune response to tumor cell	7/1269	20/18903	0.000215429	0.00476462	0.00393653	CD226/CD274/CRTAM/HAVCR2/HLA-DRB1/HRG/IL4I1	7
BP	GO:0033344	cholesterol efflux	14/1269	71/18903	0.000228039	0.00500285	0.00413335	ABCA12/ABCA3/ABCG5/ABCG8/APOA1/APOA2/APOA4/APOA5/APOB/APOC3/APOE/CES1/EGF/SOAT2	14
BP	GO:0050867	positive regulation of cell activation	52/1269	467/18903	0.000228159	0.00500285	0.00413335	CCL3/CCL5/CD226/CD274/CD55/CD74/CD86/CEBPA/CLEC4D/CLEC7A/CR1/FCGR3A/HAVCR2/HLA-DMA/HLA-DMB/HLA-DOA/HLA-DPA1/HLA-DPB1/HLA-DQA1/HLA-DQB1/HLA-DQB2/HLA-DRA/HLA-DRB1/HLA-DRB5/IFNG/IGF2/IHH/IL12RB1/IL1B/IL21/IL2RA/IL4I1/JAK2/KLRC4-KLRK1/KLRK1/LCK/LILRB4/PDCD1LG2/PLA2G3/PLA2G4A/PLEK/PTAFR/PTPRC/RASGRP1/SPACA3/TBX21/TNFSF13B/TNFSF9/VAV3/VNN1/VTCN1/WNT10B	52
BP	GO:0032731	positive regulation of interleukin-1 beta production	13/1269	63/18903	0.000235986	0.00513921	0.00424601	AIM2/CCL3/CLEC7A/GBP5/IFNG/ISL1/JAK2/MEFV/NAIP/ORM1/ORM2/PYDC1/TLR8	13
BP	GO:0006882	intracellular zinc ion homeostasis	10/1269	40/18903	0.000237395	0.00513921	0.00424601	LCK/MT1E/MT2A/MT3/S100A8/S100A9/SLC30A2/SLC39A12/SLC39A4/SLC39A5	10
BP	GO:0045923	positive regulation of fatty acid metabolic process	10/1269	40/18903	0.000237395	0.00513921	0.00424601	APOA1/APOA4/APOA5/AVPR1A/CD74/FABP1/IL1B/PLA2G3/PTGS2/RGN	10
BP	GO:0009913	epidermal cell differentiation	31/1269	235/18903	0.000240783	0.00519054	0.00428842	ABCA12/ALOX15B/AQP3/ATOH1/CD109/DLX3/EREG/FGF20/KLK5/KRT16/KRT2/KRT3/KRT5/KRT6A/KRT7/KRT74/KRT78/KRT84/KRT86/LHFPL5/LIPN/PLAAT4/REG3G/SCEL/SPRR1B/SPRR2D/SPRR2E/SPRR2F/SPRR3/TP63/ZBED2	31
BP	GO:0050729	positive regulation of inflammatory response	23/1269	154/18903	0.00024867	0.00533805	0.00441029	AGT/AIM2/CCL1/CCL3/CEBPA/CX3CL1/FCGR1A/FFAR2/IDO1/IFNG/IL1B/IL21/JAK2/NAIP/NKG7/OSM/PLA2G2A/PLA2G3/PTGS2/S100A12/S100A8/S100A9/TLR2	23
BP	GO:0097113	AMPA glutamate receptor clustering	5/1269	10/18903	0.000256299	0.00538861	0.00445207	APOE/FRRS1L/NLGN1/SHISA6/SLC7A11	5
BP	GO:0097688	glutamate receptor clustering	5/1269	10/18903	0.000256299	0.00538861	0.00445207	APOE/FRRS1L/NLGN1/SHISA6/SLC7A11	5
BP	GO:1900003	regulation of serine-type endopeptidase activity	5/1269	10/18903	0.000256299	0.00538861	0.00445207	ANXA8/CR1/SEMG1/SEMG2/SPINK6	5
BP	GO:1902571	regulation of serine-type peptidase activity	5/1269	10/18903	0.000256299	0.00538861	0.00445207	ANXA8/CR1/SEMG1/SEMG2/SPINK6	5
BP	GO:1903596	regulation of gap junction assembly	5/1269	10/18903	0.000256299	0.00538861	0.00445207	ACE2/AGT/IL1B/IRX3/TBX5	5
BP	GO:0015918	sterol transport	21/1269	135/18903	0.000257819	0.00539834	0.00446011	ABCA12/ABCA3/ABCG5/ABCG8/APOA1/APOA2/APOA4/APOA5/APOB/APOC3/APOE/CEL/CES1/CFTR/EGF/ENPP7/GRAMD1B/MSR1/MTTP/SOAT2/SYT7	21
BP	GO:0031644	regulation of nervous system process	22/1269	145/18903	0.000267619	0.00557911	0.00460946	ABAT/AGT/AVPR1A/BEGAIN/CACNG4/CBLN1/CCL3/CHRNA7/DLGAP1/GRIN1/HCRT/NLGN1/NPTX2/NTSR1/P2RX3/PTAFR/SHANK1/SHISA6/SHISA9/TAFA4/TYMP/WNT7A	22
BP	GO:0032309	icosanoid secretion	11/1269	48/18903	0.000268636	0.00557911	0.00460946	CYP4F2/DRD2/IL1B/NTSR1/PLA2G12B/PLA2G2A/PLA2G2D/PLA2G3/PLA2G4A/PLA2G4F/PTGS2	11
BP	GO:0098661	inorganic anion transmembrane transport	20/1269	126/18903	0.000272178	0.00562979	0.00465133	ANO1/ANO9/APOL1/BEST3/CFTR/CLCA2/CLCN2/GABRA3/GABRA4/GABRE/GABRG3/GABRP/GLRA2/PTAFR/SLC17A1/SLC1A3/SLC1A7/SLC26A2/SLC26A3/SLC5A6	20
BP	GO:0071715	icosanoid transport	12/1269	56/18903	0.000280654	0.0057817	0.00477684	ABCC2/CYP4F2/DRD2/IL1B/NTSR1/PLA2G12B/PLA2G2A/PLA2G2D/PLA2G3/PLA2G4A/PLA2G4F/PTGS2	12
BP	GO:0043588	skin development	37/1269	302/18903	0.000288971	0.00592913	0.00489865	ABCA12/ALOX12B/ALOX15B/ALOXE3/APCDD1/AQP3/CD109/DLX3/EREG/HPSE/KLK5/KRT16/KRT2/KRT3/KRT5/KRT6A/KRT7/KRT74/KRT78/KRT84/KRT86/KRT9/LIPN/PLAAT4/REG3G/SCEL/SLITRK5/SOX21/SPRR1B/SPRR2D/SPRR2E/SPRR2F/SPRR3/TNFRSF19/TP63/WNT10B/ZBED2	37
BP	GO:0050671	positive regulation of lymphocyte proliferation	22/1269	146/18903	0.000295525	0.00603935	0.00498971	CCL5/CD274/CD55/CD74/CD86/FCGR3A/HAVCR2/HLA-DMB/HLA-DPA1/HLA-DPB1/IGF2/IL12RB1/IL1B/IL21/IL2RA/JAK2/PDCD1LG2/PTPRC/TNFSF13B/TNFSF9/VAV3/VTCN1	22
BP	GO:0009954	proximal/distal pattern formation	9/1269	34/18903	0.000304774	0.00620354	0.00512536	ALDH1A2/HOXC10/HOXC11/HOXC9/HOXD10/IRX3/NODAL/SIX3/TP63	9
BP	GO:0006865	amino acid transport	22/1269	147/18903	0.000325952	0.0066083	0.00545977	ABAT/ACE2/AGT/AVPR1A/HRH3/NTSR1/OCA2/SLC11A1/SLC1A3/SLC1A7/SLC22A2/SLC38A11/SLC38A3/SLC38A4/SLC3A1/SLC6A14/SLC6A17/SLC7A10/SLC7A11/SLC7A2/SLC7A3/SLC7A9	22
BP	GO:0051047	positive regulation of secretion	37/1269	304/18903	0.000329025	0.00664423	0.00548945	ABAT/ADCY8/AGT/ALOX12B/ANKRD1/ANO1/AVPR1A/CFTR/CYP4F2/DOC2B/DRD2/FFAR4/FGA/FGG/GHRH/HCAR2/HLA-DRB1/IFNG/IL1B/ISL1/JAK2/NKX3-1/NLGN1/NTSR1/OXCT1/PLA2G3/PLA2G4A/PTAFR/RAB27B/RASL10B/RFX6/S100A8/SCT/SLC6A4/SYT10/SYT7/TLR2	37
BP	GO:0070665	positive regulation of leukocyte proliferation	24/1269	167/18903	0.00033232	0.00668434	0.0055226	BST2/CCL5/CD274/CD55/CD74/CD86/FCGR3A/HAVCR2/HLA-DMB/HLA-DPA1/HLA-DPB1/IGF2/IL12RB1/IL1B/IL21/IL2RA/IL34/JAK2/PDCD1LG2/PTPRC/TNFSF13B/TNFSF9/VAV3/VTCN1	24
BP	GO:0002695	negative regulation of leukocyte activation	27/1269	198/18903	0.000347151	0.00695527	0.00574644	CD274/CD74/CD84/CD86/CR1/CRTAM/CX3CL1/ENPP3/FCGR2B/FGL1/HAVCR2/HLA-DRB1/IDO1/IHH/IL2RA/IL31RA/IL4I1/LAG3/LILRB4/PDCD1LG2/PLA2G2D/PTPRC/SAMSN1/TBX21/TIGIT/VSIG4/VTCN1	27
BP	GO:0032732	positive regulation of interleukin-1 production	14/1269	74/18903	0.000357817	0.00713851	0.00589783	AIM2/CCL3/CLEC7A/GBP5/HAVCR2/IFNG/ISL1/JAK2/MEFV/NAIP/ORM1/ORM2/PYDC1/TLR8	14
BP	GO:0015748	organophosphate ester transport	22/1269	148/18903	0.000359091	0.00713851	0.00589783	ABCA12/ABCA3/ABCB1/ABCG8/ANO9/APOA1/APOA2/APOA4/APOA5/APOC3/APOE/ATG9B/ATP8B3/ATP9A/CR1/FASLG/MTTP/PRAP1/SLC17A3/TRPC5/XKR7/XKR9	22
BP	GO:0001562	response to protozoan	8/1269	28/18903	0.000373184	0.00736137	0.00608196	CLEC7A/GBP2/GBP4/GBP6/GBP7/NKG7/SLC11A1/VTCN1	8
BP	GO:0050996	positive regulation of lipid catabolic process	8/1269	28/18903	0.000373184	0.00736137	0.00608196	APOA1/APOA2/APOA4/APOA5/ENPP7/FABP1/IL1B/SCT	8
BP	GO:1902476	chloride transmembrane transport	17/1269	101/18903	0.000379084	0.007449	0.00615436	ANO1/ANO9/APOL1/BEST3/CFTR/CLCA2/CLCN2/GABRA3/GABRA4/GABRE/GABRG3/GABRP/GLRA2/SLC1A3/SLC1A7/SLC26A2/SLC26A3	17
BP	GO:1903522	regulation of blood circulation	33/1269	263/18903	0.000390979	0.00760612	0.00628418	ACE2/ADRB1/AGT/ATP1A3/AVPR1A/CALCA/CTNNA3/DBH/DRD2/FGA/FGG/FOXN4/GATA4/HCN1/HCN2/HCN4/HRH2/IRX3/ISL1/JAK2/KCND3/KCNE1/KCNN2/MC3R/MYL3/NOS1/PTGS2/RNLS/SCN5A/SMTNL1/SMTNL2/TBX5/TH	33
BP	GO:0030195	negative regulation of blood coagulation	11/1269	50/18903	0.000392472	0.00760612	0.00628418	ABAT/APOE/F11/F2/FGA/FGG/HRG/KNG1/PLG/SERPINB2/UBASH3B	11
BP	GO:0120009	intermembrane lipid transfer	11/1269	50/18903	0.000392472	0.00760612	0.00628418	ABCA3/ABCG5/ABCG8/APOA1/APOA2/APOA4/APOB/APOE/GRAMD1B/MTTP/TTPA	11
BP	GO:0090276	regulation of peptide hormone secretion	25/1269	179/18903	0.000393035	0.00760612	0.00628418	ABAT/ABCA12/ADCY8/ANO1/BRSK2/CCL5/CFTR/DOC2B/DRD2/FFAR2/FFAR4/FGA/FGG/GHRH/HLA-DRB1/IFNG/IL1B/ISL1/JAK2/NEUROD1/OXCT1/RASL10B/RFX6/SCT/SYT7	25
BP	GO:0032946	positive regulation of mononuclear cell proliferation	22/1269	149/18903	0.000395142	0.00761803	0.00629401	CCL5/CD274/CD55/CD74/CD86/FCGR3A/HAVCR2/HLA-DMB/HLA-DPA1/HLA-DPB1/IGF2/IL12RB1/IL1B/IL21/IL2RA/JAK2/PDCD1LG2/PTPRC/TNFSF13B/TNFSF9/VAV3/VTCN1	22
BP	GO:0034375	high-density lipoprotein particle remodeling	6/1269	16/18903	0.000403272	0.00771134	0.0063711	APOA1/APOA2/APOA4/APOC3/APOE/PLA2G3	6
BP	GO:0072578	neurotransmitter-gated ion channel clustering	6/1269	16/18903	0.000403272	0.00771134	0.0063711	APOE/FRRS1L/LHFPL4/NLGN1/SHISA6/SLC7A11	6
BP	GO:0065004	protein-DNA complex assembly	31/1269	242/18903	0.000404509	0.00771134	0.0063711	H1-2/H1-3/H1-5/H2BC11/H2BC14/H2BC15/H2BC17/H2BC18/H2BC3/H2BC4/H2BC6/H2BC9/H3C1/H3C10/H3C11/H3C12/H3C13/H3C14/H3C4/H3C7/H4C1/H4C11/H4C13/H4C3/H4C4/H4C5/H4C6/H4C8/PADI4/TSPYL6/WNT10B	31
BP	GO:0032611	interleukin-1 beta production	18/1269	111/18903	0.000413864	0.00776272	0.00641356	AIM2/APOA1/CCL3/CLEC7A/CX3CL1/FFAR4/GBP5/IFNG/ISL1/JAK2/LILRB4/MEFV/NAIP/ORM1/ORM2/PYDC1/SPHK1/TLR8	18
BP	GO:0032651	regulation of interleukin-1 beta production	18/1269	111/18903	0.000413864	0.00776272	0.00641356	AIM2/APOA1/CCL3/CLEC7A/CX3CL1/FFAR4/GBP5/IFNG/ISL1/JAK2/LILRB4/MEFV/NAIP/ORM1/ORM2/PYDC1/SPHK1/TLR8	18
BP	GO:0032612	interleukin-1 production	20/1269	130/18903	0.000414787	0.00776272	0.00641356	AIM2/APOA1/CCL3/CLEC7A/CX3CL1/FFAR4/GBP5/HAVCR2/IFNG/IL1R2/ISL1/JAK2/LILRB4/MEFV/NAIP/ORM1/ORM2/PYDC1/SPHK1/TLR8	20
BP	GO:0032652	regulation of interleukin-1 production	20/1269	130/18903	0.000414787	0.00776272	0.00641356	AIM2/APOA1/CCL3/CLEC7A/CX3CL1/FFAR4/GBP5/HAVCR2/IFNG/IL1R2/ISL1/JAK2/LILRB4/MEFV/NAIP/ORM1/ORM2/PYDC1/SPHK1/TLR8	20
BP	GO:0002460	adaptive immune response based on somatic recombination of immune receptors built from immunoglobulin superfamily domains	43/1269	375/18903	0.000416698	0.00776272	0.00641356	AIRE/C1QA/C1QB/CD226/CD274/CD55/CD74/CD8A/CLEC6A/CLEC7A/CR1/CXCL13/FCGR1A/FCGR2B/FCGR3A/HAVCR2/HLA-DMA/HLA-DMB/HLA-DOA/HLA-DPA1/HLA-DPB1/HLA-DQA1/HLA-DQB1/HLA-DQB2/HLA-DRA/HLA-DRB1/HLA-DRB5/IL12RB1/IL1B/IL4I1/IL9R/JAK2/KLRC1/KLRD1/LILRB4/PLA2G4A/PRF1/PTPRC/SLA2/SLC11A1/TBX21/TLR8/TNFSF13B	43
BP	GO:0050777	negative regulation of immune response	26/1269	190/18903	0.000419191	0.00776272	0.00641356	ACOD1/CD55/CD84/CD96/CR1/DRD2/ENPP3/FCGR2B/HAVCR2/HLA-DRB1/IL4I1/KIR2DL4/KLRC1/KLRD1/LILRB4/MMP12/NPY/PDCD1/PLK2/PTPRC/SAMSN1/SERPINB4/SLAMF8/TBX21/USP18/VSIG4	26
BP	GO:0002223	stimulatory C-type lectin receptor signaling pathway	7/1269	22/18903	0.00042088	0.00776272	0.00641356	CLEC6A/CLEC7A/KLRC3/KLRC4/KLRC4-KLRK1/KLRD1/KLRK1	7
BP	GO:1990840	response to lectin	7/1269	22/18903	0.00042088	0.00776272	0.00641356	CLEC6A/CLEC7A/KLRC3/KLRC4/KLRC4-KLRK1/KLRD1/KLRK1	7
BP	GO:1990858	cellular response to lectin	7/1269	22/18903	0.00042088	0.00776272	0.00641356	CLEC6A/CLEC7A/KLRC3/KLRC4/KLRC4-KLRK1/KLRD1/KLRK1	7
BP	GO:0030301	cholesterol transport	19/1269	121/18903	0.000440418	0.00809283	0.00668629	ABCA12/ABCA3/ABCG5/ABCG8/APOA1/APOA2/APOA4/APOA5/APOB/APOC3/APOE/CEL/CES1/CFTR/EGF/ENPP7/MSR1/SOAT2/SYT7	19
BP	GO:0015833	peptide transport	32/1269	254/18903	0.000442567	0.00809283	0.00668629	ABAT/ABCA12/ADCY8/ANO1/BRSK2/CCL5/CD74/CFTR/DOC2B/DRD2/FFAR2/FFAR4/FGA/FGG/GHRH/HLA-DRB1/IFNG/IL1B/IL1RN/ISL1/JAK2/MAFA/NEUROD1/OXCT1/RASL10B/RFX6/S100A8/SCT/SLC13A3/SLC15A1/SLC7A11/SYT7	32
BP	GO:2001225	regulation of chloride transport	5/1269	11/18903	0.000443912	0.00809283	0.00668629	ABCB1/ANO9/CFTR/GABRE/PTAFR	5
BP	GO:0002347	response to tumor cell	10/1269	43/18903	0.000446697	0.00809283	0.00668629	CD226/CD274/CRTAM/DAPK1/HAVCR2/HLA-DRB1/HRG/IL4I1/NKG7/PRF1	10
BP	GO:0071459	protein localization to chromosome, centromeric region	10/1269	43/18903	0.000446697	0.00809283	0.00668629	H2AC4/H2BC11/H4C1/H4C11/H4C13/H4C3/H4C4/H4C5/H4C6/H4C8	10
BP	GO:0006836	neurotransmitter transport	28/1269	212/18903	0.000461381	0.00832931	0.00688167	CPLX2/DOC2B/DRD1/DRD2/HCRT/HRH3/NLGN1/NOS1/NRXN2/PRKCG/RAB3B/RIMS4/SLC18A1/SLC1A3/SLC1A7/SLC22A2/SLC6A17/SLC6A2/SLC6A4/SNPH/SV2C/SYN3/SYT12/SYT5/SYT7/TH/UNC13A/WNT7A	28
BP	GO:0015872	dopamine transport	11/1269	51/18903	0.000470442	0.00843329	0.00696758	ABAT/DRD1/DRD2/FGF20/RAB3B/SLC22A2/SLC6A2/SYT10/SYT12/SYT5/SYT7	11
BP	GO:1900047	negative regulation of hemostasis	11/1269	51/18903	0.000470442	0.00843329	0.00696758	ABAT/APOE/F11/F2/FGA/FGG/HRG/KNG1/PLG/SERPINB2/UBASH3B	11
BP	GO:0098810	neurotransmitter reuptake	9/1269	36/18903	0.000484407	0.00865327	0.00714933	DRD1/DRD2/NOS1/RAB3B/SLC18A1/SLC1A7/SLC22A2/SLC6A2/SLC6A4	9
BP	GO:1903532	positive regulation of secretion by cell	34/1269	278/18903	0.000515371	0.00917433	0.00757983	ABAT/ADCY8/AGT/ANKRD1/ANO1/AVPR1A/CFTR/DOC2B/DRD2/FFAR4/FGA/FGG/GHRH/HCAR2/HLA-DRB1/IFNG/IL1B/ISL1/JAK2/NKX3-1/NLGN1/NTSR1/OXCT1/PLA2G3/PLA2G4A/PTAFR/RAB27B/RASL10B/RFX6/SCT/SLC6A4/SYT10/SYT7/TLR2	34
BP	GO:0003333	amino acid transmembrane transport	17/1269	104/18903	0.000538556	0.00955375	0.0078933	ACE2/AGT/NTSR1/SLC11A1/SLC1A3/SLC1A7/SLC22A2/SLC38A11/SLC38A3/SLC38A4/SLC3A1/SLC6A14/SLC7A10/SLC7A11/SLC7A2/SLC7A3/SLC7A9	17
BP	GO:0001504	neurotransmitter uptake	10/1269	44/18903	0.000543726	0.00957894	0.00791412	DRD1/DRD2/NOS1/RAB3B/SLC18A1/SLC1A3/SLC1A7/SLC22A2/SLC6A2/SLC6A4	10
BP	GO:1904407	positive regulation of nitric oxide metabolic process	10/1269	44/18903	0.000543726	0.00957894	0.00791412	AGT/AGXT2/CLEC7A/IFNG/IL1B/JAK2/KLRC4-KLRK1/KLRK1/NPY/PTGS2	10
BP	GO:0051924	regulation of calcium ion transport	33/1269	268/18903	0.000548148	0.00962367	0.00795107	AGT/CACNG1/CCL3/CCL4/CCL5/CD84/CX3CL1/CXCL10/CXCL11/CXCL9/CXCR4/DRD1/DRD2/EGF/EPPIN/F2/GRIN1/HCRT/HOMER2/KCNE1/MCHR1/MRLN/NOS1/NPSR1/NTSR1/P2RX3/PTGS2/RGN/SEMG1/SLN/STRIT1/TMC2/UBASH3B	33
BP	GO:0055123	digestive system development	21/1269	143/18903	0.000570277	0.00997789	0.00824373	AGR2/ALDH1A2/CCKBR/CLDN18/CXCL8/GATA4/GATA5/HMGCS2/IGF2/IHH/NODAL/NPY/PTF1A/PYY/SCT/SFRP5/SIX2/SPDEF/STRA6/TP63/WNT11	21
BP	GO:0030902	hindbrain development	22/1269	153/18903	0.000572888	0.00998936	0.00825321	ABAT/ALDH1A2/CBLN1/CKB/CTNNA2/EGF/EN2/FCGR2B/GBX2/GDF10/GRID2/HOXA2/KCNE1/LMX1A/NEUROD1/NEUROG3/POU4F1/PTF1A/SCN5A/SLC6A4/TRNP1/WNT7A	22
BP	GO:0007200	phospholipase C-activating G protein-coupled receptor signaling pathway	17/1269	105/18903	0.000603175	0.0104462	0.00863062	AGT/ANO1/CALCA/CCKAR/CCKBR/CXCR2/DRD1/DRD2/F2/FFAR4/FPR1/FPR2/GPR174/GRPR/HCRT/MC3R/NTSR2	17
BP	GO:0032760	positive regulation of tumor necrosis factor production	17/1269	105/18903	0.000603175	0.0104462	0.00863062	CCL3/CD84/CLEC7A/CYBB/FCGR3A/HAVCR2/IFNG/ISL1/JAK2/OAS2/ORM1/ORM2/PTAFR/PTPRC/RASGRP1/TLR1/TLR2	17
BP	GO:0055088	lipid homeostasis	24/1269	174/18903	0.000610952	0.0105451	0.00871236	ABCA12/ABCA3/ABCG5/ABCG8/ACOXL/APOA1/APOA2/APOA4/APOA5/APOB/APOC3/APOE/CEBPA/CES1/ENPP7/FABP3/FITM2/GRAMD1B/MTTP/PLA2G12B/PNPLA1/PNPLA3/RBP1/SOAT2	24
BP	GO:0061045	negative regulation of wound healing	14/1269	78/18903	0.000625139	0.0107482	0.00888013	ABAT/APOE/CD109/CLDN3/F11/F2/FGA/FGG/HRG/KNG1/MMRN1/PLG/SERPINB2/UBASH3B	14
BP	GO:0045834	positive regulation of lipid metabolic process	22/1269	154/18903	0.000626924	0.0107482	0.00888013	AGAP2/APOA1/APOA2/APOA4/APOA5/APOE/AVPR1A/CD74/CES1/ENPP7/EPHA8/F2/FABP1/FABP3/IFNG/IL1B/PLA2G3/PTGS2/RAB38/RGN/SCT/VAV3	22
BP	GO:0046394	carboxylic acid biosynthetic process	38/1269	326/18903	0.000642364	0.0109761	0.00906841	ABAT/ACSM6/AGXT2/ALDH1A2/ALOX12B/ALOX15B/ALOXE3/AMACR/APOA1/APOA4/APOA5/APOC3/AVPR1A/BAAT/BCAT1/CD74/CES1/DPYD/ELOVL3/FADS6/FGF19/GAD1/GGT7/HOGA1/IDO1/IL1B/KYNU/NAIP/PAH/PKLR/PLA2G3/PLA2G4A/PLA2G4F/PTGS2/RBP1/RGN/SLC1A3/THNSL2	38
BP	GO:0006775	fat-soluble vitamin metabolic process	10/1269	45/18903	0.000657561	0.0111611	0.00922126	ALDH1A2/CYP2W1/CYP4F2/GFI1/IFNG/LRAT/RBP1/RBP2/RPE65/TTPA	10
BP	GO:0019098	reproductive behavior	10/1269	45/18903	0.000657561	0.0111611	0.00922126	ABAT/AVPR1A/DBH/DRD1/MTNR1A/PI3/SEMG1/SLC6A4/TAC1/TH	10
BP	GO:0030193	regulation of blood coagulation	13/1269	70/18903	0.000691139	0.0116922	0.00966005	ABAT/APOE/F11/F2/F7/FGA/FGG/HPSE/HRG/KNG1/PLG/SERPINB2/UBASH3B	13
BP	GO:0002690	positive regulation of leukocyte chemotaxis	16/1269	97/18903	0.000700379	0.0118094	0.00975688	CCL1/CCL3/CCL4/CCL5/CCL7/CD74/CXCL10/CXCL13/CXCL8/CXCR2/DAPK2/F7/FPR2/IL34/PRSS56/XCL2	16
BP	GO:0009636	response to toxic substance	31/1269	250/18903	0.00070622	0.0118687	0.0098059	ABCB1/ADH4/ALB/APOA4/APOE/CCL3/CCL4/CCL5/CES1/DRD2/FABP1/KCNC2/LPO/MT1E/MT2A/MT3/PDZD3/PRKCG/PTGS2/S100A9/SESN1/SLC17A3/SLC23A1/SLC6A14/SLC6A4/SLC7A11/TH/TLR2/TPO/TRPM6/TTPA	31
BP	GO:0002065	columnar/cuboidal epithelial cell differentiation	18/1269	116/18903	0.000711592	0.0119198	0.00984809	AGR2/CLCN2/DLX3/EMX1/GATA4/GATA5/IL31RA/INSM1/NEUROD1/NODAL/NPY/ONECUT1/PYY/RFX6/SPDEF/TP63/VAX1/WNT11	18
BP	GO:0016053	organic acid biosynthetic process	38/1269	328/18903	0.000721771	0.0119765	0.00989494	ABAT/ACSM6/AGXT2/ALDH1A2/ALOX12B/ALOX15B/ALOXE3/AMACR/APOA1/APOA4/APOA5/APOC3/AVPR1A/BAAT/BCAT1/CD74/CES1/DPYD/ELOVL3/FADS6/FGF19/GAD1/GGT7/HOGA1/IDO1/IL1B/KYNU/NAIP/PAH/PKLR/PLA2G3/PLA2G4A/PLA2G4F/PTGS2/RBP1/RGN/SLC1A3/THNSL2	38
BP	GO:0042180	cellular ketone metabolic process	28/1269	218/18903	0.00072201	0.0119765	0.00989494	ADH4/AFP/APOA1/APOA4/APOA5/APOC3/AVPR1A/CD74/CES1/CLCN2/CYP2B6/CYP4F2/ERFE/FABP1/FABP3/FGF19/FMO1/IDO1/IL1B/KYNU/LHB/OXCT1/PLA2G3/PTGS2/RGN/SCNN1B/SLC7A11/UGT1A8	28
BP	GO:0072330	monocarboxylic acid biosynthetic process	28/1269	218/18903	0.00072201	0.0119765	0.00989494	ACSM6/ALDH1A2/ALOX12B/ALOX15B/ALOXE3/AMACR/APOA1/APOA4/APOA5/APOC3/AVPR1A/BAAT/CD74/CES1/ELOVL3/FADS6/FGF19/HOGA1/IDO1/IL1B/PKLR/PLA2G3/PLA2G4A/PLA2G4F/PTGS2/RBP1/RGN/THNSL2	28
BP	GO:0007617	mating behavior	9/1269	38/18903	0.000742893	0.0122434	0.0101155	ABAT/AVPR1A/DRD1/MTNR1A/PI3/SEMG1/SLC6A4/TAC1/TH	9
BP	GO:0045652	regulation of megakaryocyte differentiation	9/1269	38/18903	0.000742893	0.0122434	0.0101155	H4C1/H4C11/H4C13/H4C3/H4C4/H4C5/H4C6/H4C8/L3MBTL1	9
BP	GO:0002922	positive regulation of humoral immune response	7/1269	24/18903	0.000758712	0.0124639	0.0102976	ACOD1/CR1/FCGR2B/IL17F/IL1B/KLK5/PTPRC	7
BP	GO:0050819	negative regulation of coagulation	11/1269	54/18903	0.000785854	0.0127084	0.0104997	ABAT/APOE/F11/F2/FGA/FGG/HRG/KNG1/PLG/SERPINB2/UBASH3B	11
BP	GO:0071168	protein localization to chromatin	11/1269	54/18903	0.000785854	0.0127084	0.0104997	H1-5/H2AC4/H2BC11/H4C1/H4C11/H4C13/H4C3/H4C4/H4C5/H4C6/H4C8	11
BP	GO:0002920	regulation of humoral immune response	10/1269	46/18903	0.000790355	0.0127084	0.0104997	ACOD1/CD55/CR1/CXCL13/FCGR2B/IL17F/IL1B/KLK5/PTPRC/VSIG4	10
BP	GO:0002790	peptide secretion	29/1269	230/18903	0.000790924	0.0127084	0.0104997	ABAT/ABCA12/ADCY8/ANO1/BRSK2/CCL5/CD74/CFTR/DOC2B/DRD2/FFAR2/FFAR4/FGA/FGG/GHRH/HLA-DRB1/IFNG/IL1B/IL1RN/ISL1/JAK2/MAFA/NEUROD1/OXCT1/RASL10B/RFX6/S100A8/SCT/SYT7	29
BP	GO:0050920	regulation of chemotaxis	29/1269	230/18903	0.000790924	0.0127084	0.0104997	CCL1/CCL26/CCL3/CCL4/CCL5/CCL7/CD74/CXCL10/CXCL13/CXCL8/CXCR2/CXCR4/DAPK2/F7/FGF4/FPR2/HRG/IL34/KLRC4-KLRK1/KLRK1/MPP1/PRSS56/PTPRO/ROBO2/SEMA3D/SEMA5A/SLAMF8/TNFAIP6/XCL2	29
BP	GO:0002220	innate immune response activating cell surface receptor signaling pathway	8/1269	31/18903	0.000791013	0.0127084	0.0104997	CLEC6A/CLEC7A/FFAR2/KLRC3/KLRC4/KLRC4-KLRK1/KLRD1/KLRK1	8
BP	GO:0002507	tolerance induction	8/1269	31/18903	0.000791013	0.0127084	0.0104997	ACOD1/AIRE/CD274/HAVCR2/IDO1/IL2RA/LILRB4/PDCD1	8
BP	GO:0061041	regulation of wound healing	20/1269	137/18903	0.000823162	0.0129623	0.0107094	ABAT/APOE/CD109/CLDN3/CLEC7A/CXCR4/F11/F2/F7/FGA/FGG/FOXC2/HPSE/HRG/KNG1/MMRN1/PLG/REG3G/SERPINB2/UBASH3B	20
BP	GO:0035296	regulation of tube diameter	21/1269	147/18903	0.000823988	0.0129623	0.0107094	ACE2/ADRB1/AGT/APOE/AVPR1A/CALCA/CRP/DBH/DRD1/FGA/FGG/FOXC2/GRIP2/HRH2/KNG1/NOS1/PTGS2/SCNN1B/SLC6A4/SMTNL1/SMTNL2	21
BP	GO:0097746	blood vessel diameter maintenance	21/1269	147/18903	0.000823988	0.0129623	0.0107094	ACE2/ADRB1/AGT/APOE/AVPR1A/CALCA/CRP/DBH/DRD1/FGA/FGG/FOXC2/GRIP2/HRH2/KNG1/NOS1/PTGS2/SCNN1B/SLC6A4/SMTNL1/SMTNL2	21
BP	GO:1903038	negative regulation of leukocyte cell-cell adhesion	21/1269	147/18903	0.000823988	0.0129623	0.0107094	CD274/CD74/CD86/CR1/CRTAM/FCGR2B/FGL1/HAVCR2/HLA-DRB1/IDO1/IHH/IL2RA/IL4I1/LAG3/LILRB4/PDCD1LG2/PLA2G2D/TBX21/TIGIT/VSIG4/VTCN1	21
BP	GO:0003128	heart field specification	6/1269	18/18903	0.000832184	0.0129623	0.0107094	AXIN2/FOXH1/GATA5/ISL1/ROBO2/WNT11	6
BP	GO:0015802	basic amino acid transport	6/1269	18/18903	0.000832184	0.0129623	0.0107094	SLC11A1/SLC22A2/SLC38A3/SLC3A1/SLC7A2/SLC7A3	6
BP	GO:0016264	gap junction assembly	6/1269	18/18903	0.000832184	0.0129623	0.0107094	ACE2/AGT/GJB6/IL1B/IRX3/TBX5	6
BP	GO:0032604	granulocyte macrophage colony-stimulating factor production	6/1269	18/18903	0.000832184	0.0129623	0.0107094	CD84/IL17F/IL1B/ISL1/PAEP/RASGRP1	6
BP	GO:0032645	regulation of granulocyte macrophage colony-stimulating factor production	6/1269	18/18903	0.000832184	0.0129623	0.0107094	CD84/IL17F/IL1B/ISL1/PAEP/RASGRP1	6
BP	GO:0098962	regulation of postsynaptic neurotransmitter receptor activity	6/1269	18/18903	0.000832184	0.0129623	0.0107094	BEGAIN/CACNG4/DLGAP1/NPTX2/SHISA6/SHISA9	6
BP	GO:0019731	antibacterial humoral response	12/1269	63/18903	0.000868519	0.0134871	0.0111431	DEFB1/FGA/H2BC11/H2BC4/H2BC6/KLK5/PI3/SEMG1/SEMG2/TF/WFDC10A/WFDC10B	12
BP	GO:0046683	response to organophosphorus	19/1269	128/18903	0.000895053	0.0138152	0.0114141	AQP8/AQP9/AREG/CFTR/HCN1/HCN2/HCN4/HMGCS2/IL1B/KCNE1/P2RX3/PKLR/PTAFR/PTGS2/REN/SLC26A3/SLC6A4/TYR/WNT10B	19
BP	GO:0048706	embryonic skeletal system development	19/1269	128/18903	0.000895053	0.0138152	0.0114141	COL2A1/EYA1/FOXC2/HOXA2/HOXC11/HOXC4/HOXC5/HOXC6/HOXC9/HOXD1/HOXD10/HOXD3/IHH/NODAL/OSR2/SIX2/SIX4/TFAP2A/WNT11	19
BP	GO:0035150	regulation of tube size	21/1269	148/18903	0.00090086	0.0138599	0.0114511	ACE2/ADRB1/AGT/APOE/AVPR1A/CALCA/CRP/DBH/DRD1/FGA/FGG/FOXC2/GRIP2/HRH2/KNG1/NOS1/PTGS2/SCNN1B/SLC6A4/SMTNL1/SMTNL2	21
BP	GO:0035136	forelimb morphogenesis	9/1269	39/18903	0.000908962	0.0138599	0.0114511	ALDH1A2/HOXD10/OSR2/RNF165/RSPO2/TBX5/TFAP2A/TP63/WNT7A	9
BP	GO:0045616	regulation of keratinocyte differentiation	9/1269	39/18903	0.000908962	0.0138599	0.0114511	ABCA12/ALOX15B/AQP3/CD109/KRT84/PLAAT4/REG3G/TP63/ZBED2	9
BP	GO:0051591	response to cAMP	15/1269	90/18903	0.000910072	0.0138599	0.0114511	AQP8/AQP9/AREG/CFTR/HCN1/HCN2/HCN4/HMGCS2/KCNE1/PKLR/PTAFR/REN/SLC26A3/TYR/WNT10B	15
BP	GO:1900046	regulation of hemostasis	13/1269	72/18903	0.000911517	0.0138599	0.0114511	ABAT/APOE/F11/F2/F7/FGA/FGG/HPSE/HRG/KNG1/PLG/SERPINB2/UBASH3B	13
BP	GO:1903706	regulation of hemopoiesis	45/1269	413/18903	0.000921766	0.0139613	0.0115348	CCL3/CD74/CD86/CEBPA/CLDN18/CR1/CRTAM/CSF3R/FCGR2B/H4C1/H4C11/H4C13/H4C3/H4C4/H4C5/H4C6/H4C8/HLA-DOA/HLA-DRA/HLA-DRB1/IFNG/IHH/IL12RB1/IL2RA/IL34/IL4I1/L3MBTL1/LAG3/LILRB3/LILRB4/PLA2G3/POU4F1/PTPRC/RASGRP1/SLAMF8/TBX21/TCF7/TMEM176A/TMEM176B/TNFAIP6/TNFSF9/UBASH3B/VNN1/WNT10B/ZNF683	45
BP	GO:0055078	sodium ion homeostasis	11/1269	55/18903	0.000923651	0.0139613	0.0115348	AGT/ATP12A/ATP1A3/AVPR1A/CYP4F2/DRD2/MC3R/SCNN1B/SCNN1G/SLC1A3/UPK3A	11
BP	GO:0001708	cell fate specification	17/1269	109/18903	0.000932486	0.0140533	0.0116108	ATOH1/DBX1/EOMES/EYA1/HOXC10/HOXD10/IHH/ISL1/LMO4/NODAL/POU4F1/SIX2/TBX10/TBX21/TBX5/TBXT/WNT11	17
BP	GO:0015718	monocarboxylic acid transport	18/1269	119/18903	0.000966672	0.0145257	0.0120011	ABCC2/AQP9/CES1/DRD2/FGF19/IL1B/NTSR1/PLA2G12B/PLA2G2A/PLA2G2D/PLA2G3/PLA2G4A/PLA2G4F/PTGS2/SLC16A7/SLC51B/SLC5A6/SLC5A8	18
BP	GO:0006814	sodium ion transport	31/1269	255/18903	0.00098243	0.014583	0.0120485	ATP12A/ATP1A3/CHP2/DRD2/HCN1/HCN2/HCN4/NKAIN3/NOS1/SCN5A/SCNN1B/SCNN1G/SHROOM2/SLC13A2/SLC13A3/SLC17A1/SLC17A3/SLC23A1/SLC34A2/SLC38A11/SLC38A3/SLC38A4/SLC4A4/SLC5A6/SLC5A8/SLC5A9/SLC6A14/SLC6A17/SLC6A2/SLC6A4/SLC9C2	31
BP	GO:0001911	negative regulation of leukocyte mediated cytotoxicity	7/1269	25/18903	0.000993263	0.014583	0.0120485	FCGR2B/HAVCR2/KIR2DL4/KLRC1/KLRD1/PTPRC/SERPINB4	7
BP	GO:0034114	regulation of heterotypic cell-cell adhesion	7/1269	25/18903	0.000993263	0.014583	0.0120485	APOA1/CEACAM6/FGA/FGG/IL1B/IL1RN/LCK	7
BP	GO:2000193	positive regulation of fatty acid transport	7/1269	25/18903	0.000993263	0.014583	0.0120485	CYP4F2/ERFE/FABP3/IL1B/NTSR1/PLA2G3/PLA2G4A	7
BP	GO:0002758	innate immune response-activating signaling pathway	8/1269	32/18903	0.000993322	0.014583	0.0120485	CLEC6A/CLEC7A/FFAR2/KLRC3/KLRC4/KLRC4-KLRK1/KLRD1/KLRK1	8
BP	GO:0048240	sperm capacitation	8/1269	32/18903	0.000993322	0.014583	0.0120485	CFTR/DEFB1/IQCF1/PAEP/ROPN1/SEMG1/SEMG2/SLC26A3	8
BP	GO:0050482	arachidonic acid secretion	8/1269	32/18903	0.000993322	0.014583	0.0120485	DRD2/NTSR1/PLA2G12B/PLA2G2A/PLA2G2D/PLA2G3/PLA2G4A/PLA2G4F	8
BP	GO:1903963	arachidonate transport	8/1269	32/18903	0.000993322	0.014583	0.0120485	DRD2/NTSR1/PLA2G12B/PLA2G2A/PLA2G2D/PLA2G3/PLA2G4A/PLA2G4F	8
BP	GO:0050795	regulation of behavior	13/1269	73/18903	0.00104208	0.0152114	0.0125677	ADRB1/APOE/CCL3/DRD2/GHRH/GRPR/INSL5/MC3R/NLGN1/NPSR1/NPY/RXFP4/STRA6	13
BP	GO:0051937	catecholamine transport	13/1269	73/18903	0.00104208	0.0152114	0.0125677	ABAT/AGT/DRD1/DRD2/FGF20/HRH3/RAB3B/SLC22A2/SLC6A2/SYT10/SYT12/SYT5/SYT7	13
BP	GO:1901617	organic hydroxy compound biosynthetic process	30/1269	245/18903	0.00104681	0.0152369	0.0125887	ALOX15B/AMACR/APOA1/APOA4/APOA5/APOB/APOE/BAAT/CD244/CES1/CFTR/CLCN2/DBH/FGF19/GFI1/HMGCS2/IFNG/INSM1/ISYNA1/KL/NTSR1/OCA2/PAH/PLEK/PTAFR/RAB38/SLC7A11/SPHK1/TH/TYR	30
BP	GO:0031392	regulation of prostaglandin biosynthetic process	5/1269	13/18903	0.00110404	0.0159337	0.0131644	AVPR1A/CD74/IL1B/PLA2G3/PTGS2	5
BP	GO:1903961	positive regulation of anion transmembrane transport	5/1269	13/18903	0.00110404	0.0159337	0.0131644	ABCB1/ACE2/AGT/CFTR/PTAFR	5
BP	GO:1904889	regulation of excitatory synapse assembly	5/1269	13/18903	0.00110404	0.0159337	0.0131644	CBLN1/GRID2/PTPRD/VSTM5/WNT7A	5
BP	GO:0045776	negative regulation of blood pressure	10/1269	48/18903	0.00112227	0.0161512	0.0133441	ABAT/ADRB1/CALCA/DRD2/KL/NOS1/NPY/NTSR1/PTAFR/RNLS	10
BP	GO:0002544	chronic inflammatory response	6/1269	19/18903	0.00114768	0.0163802	0.0135333	CCL5/CXCL13/IDO1/S100A8/S100A9/VNN1	6
BP	GO:0010744	positive regulation of macrophage derived foam cell differentiation	6/1269	19/18903	0.00114768	0.0163802	0.0135333	AGT/ALOX15B/APOB/MSR1/PLA2G2A/PLA2G3	6
BP	GO:0018958	phenol-containing compound metabolic process	17/1269	111/18903	0.0011478	0.0163802	0.0135333	ABAT/DBH/DRD1/DRD2/INSM1/IYD/KL/NPY/OCA2/PAH/RAB38/SLC7A11/SULT2A1/TG/TH/TPO/TYR	17
BP	GO:0042310	vasoconstriction	14/1269	83/18903	0.00118123	0.0168103	0.0138886	ACE2/AGT/AVPR1A/CRP/DBH/FGA/FGG/GRIP2/HRH2/PTGS2/SCNN1B/SLC6A4/SMTNL1/SMTNL2	14
BP	GO:0002381	immunoglobulin production involved in immunoglobulin-mediated immune response	13/1269	74/18903	0.00118791	0.0168117	0.0138898	HLA-DMA/HLA-DMB/HLA-DOA/HLA-DPA1/HLA-DPB1/HLA-DQA1/HLA-DQB1/HLA-DQB2/HLA-DRA/HLA-DRB1/HLA-DRB5/PTPRC/TBX21	13
BP	GO:0050766	positive regulation of phagocytosis	13/1269	74/18903	0.00118791	0.0168117	0.0138898	AHSG/APOA1/APOA2/CLEC7A/FCGR1A/FCGR2B/FPR2/IFNG/IL1B/IL2RB/PTPRC/SLC11A1/SPACA3	13
BP	GO:0038094	Fc-gamma receptor signaling pathway	8/1269	33/18903	0.00123497	0.0173815	0.0143606	CLEC4D/CLEC4E/FCGR1A/FCGR2B/FCGR3A/LCK/PTPRC/VAV3	8
BP	GO:0045907	positive regulation of vasoconstriction	8/1269	33/18903	0.00123497	0.0173815	0.0143606	AVPR1A/DBH/FGA/FGG/HRH2/PTGS2/SMTNL1/SMTNL2	8
BP	GO:0062013	positive regulation of small molecule metabolic process	21/1269	152/18903	0.0012733	0.0178717	0.0147656	APOA1/APOA4/APOA5/APOE/AVPR1A/CD244/CD74/CES1/FABP1/GUCA2A/GUCA2B/IFNG/IGF2/IL1B/NOS1/NTSR1/PLA2G3/PTAFR/PTGS2/RGN/SLC4A4	21
BP	GO:0002438	acute inflammatory response to antigenic stimulus	7/1269	26/18903	0.00128125	0.017885	0.0147766	CXCR2/FCGR1A/FCGR2B/FCGR3A/IL31RA/NPY/PLA2G2D	7
BP	GO:0035821	modulation of process of another organism	7/1269	26/18903	0.00128125	0.017885	0.0147766	CLEC7A/IFNG/PRF1/REG1A/REG1B/REG3G/S100A9	7
BP	GO:0048565	digestive tract development	19/1269	132/18903	0.00130283	0.0181367	0.0149845	AGR2/ALDH1A2/CCKBR/CLDN18/CXCL8/GATA4/GATA5/HMGCS2/IHH/NODAL/NPY/PYY/SCT/SFRP5/SIX2/SPDEF/STRA6/TP63/WNT11	19
BP	GO:0097006	regulation of plasma lipoprotein particle levels	14/1269	84/18903	0.00133163	0.0184872	0.0152741	AGT/APOA1/APOA2/APOA4/APOA5/APOB/APOC3/APOE/MSR1/MTTP/PLA2G2A/PLA2G3/PLAGL2/SOAT2	14
BP	GO:0032890	regulation of organic acid transport	13/1269	75/18903	0.00135035	0.0186458	0.0154051	ABAT/ACE2/AGT/AVPR1A/CYP4F2/ERFE/FABP3/HRH3/IL1B/NTSR1/PLA2G3/PLA2G4A/SLC38A3	13
BP	GO:0050818	regulation of coagulation	13/1269	75/18903	0.00135035	0.0186458	0.0154051	ABAT/APOE/F11/F2/F7/FGA/FGG/HPSE/HRG/KNG1/PLG/SERPINB2/UBASH3B	13
BP	GO:0034204	lipid translocation	11/1269	58/18903	0.00146151	0.0201263	0.0166284	ABCA12/ABCA3/ABCB1/ANO9/ATG9B/ATP8B3/ATP9A/FASLG/TRPC5/XKR7/XKR9	11
BP	GO:0051963	regulation of synapse assembly	16/1269	104/18903	0.00150805	0.0207114	0.0171117	CBLN1/CLSTN2/FARP1/GRID2/IL1RAPL2/LHFPL4/NLGN1/PTPRD/ROBO2/SIX4/SLITRK2/SLITRK5/SRPX2/TLR2/VSTM5/WNT7A	16
BP	GO:0010469	regulation of signaling receptor activity	23/1269	175/18903	0.0015213	0.0208019	0.0171865	ACE2/ARC/AREG/BEGAIN/CACNG4/DAPK1/DLGAP1/EGF/EREG/FCGR2B/IFNG/JAK2/LILRB4/LY6G6D/MTRNR2L1/MTRNR2L8/NCF1/NLGN1/NPTX2/SHANK1/SHISA6/SHISA9/TAFA4	23
BP	GO:0009952	anterior/posterior pattern specification	27/1269	218/18903	0.0015362	0.0208019	0.0171865	ALDH1A2/ARC/AXIN2/FOXC2/FOXH1/GATA4/GBX2/HES7/HOXA2/HOXC10/HOXC11/HOXC4/HOXC5/HOXC6/HOXC8/HOXC9/HOXD10/HOXD3/NEUROD1/NKD1/NKX3-1/NODAL/POFUT1/RIPPLY1/SIX2/TBXT/TDGF1	27
BP	GO:0051251	positive regulation of lymphocyte activation	43/1269	400/18903	0.00154058	0.0208019	0.0171865	CCL5/CD274/CD55/CD74/CD86/CLEC7A/CR1/FCGR3A/HAVCR2/HLA-DMA/HLA-DMB/HLA-DOA/HLA-DPA1/HLA-DPB1/HLA-DQA1/HLA-DQB1/HLA-DQB2/HLA-DRA/HLA-DRB1/HLA-DRB5/IFNG/IGF2/IHH/IL12RB1/IL1B/IL21/IL2RA/IL4I1/JAK2/KLRC4-KLRK1/KLRK1/LCK/LILRB4/PDCD1LG2/PTPRC/RASGRP1/TBX21/TNFSF13B/TNFSF9/VAV3/VNN1/VTCN1/WNT10B	43
BP	GO:0002643	regulation of tolerance induction	6/1269	20/18903	0.00154722	0.0208019	0.0171865	CD274/HAVCR2/IDO1/IL2RA/LILRB4/PDCD1	6
BP	GO:0002716	negative regulation of natural killer cell mediated immunity	6/1269	20/18903	0.00154722	0.0208019	0.0171865	CD96/HAVCR2/KIR2DL4/KLRC1/KLRD1/SERPINB4	6
BP	GO:0043691	reverse cholesterol transport	6/1269	20/18903	0.00154722	0.0208019	0.0171865	APOA1/APOA2/APOA4/APOC3/APOE/CES1	6
BP	GO:0098543	detection of other organism	6/1269	20/18903	0.00154722	0.0208019	0.0171865	CLEC6A/CLEC7A/HLA-DRB1/NAIP/TLR1/TLR2	6
BP	GO:1901317	regulation of flagellated sperm motility	6/1269	20/18903	0.00154722	0.0208019	0.0171865	DEFB1/EPPIN/IQCF1/RGN/SEMG1/SEMG2	6
BP	GO:0042304	regulation of fatty acid biosynthetic process	10/1269	50/18903	0.00156005	0.0208646	0.0172383	APOA1/APOA4/APOA5/APOC3/AVPR1A/CD74/IL1B/PLA2G3/PTGS2/RGN	10
BP	GO:0089718	amino acid import across plasma membrane	10/1269	50/18903	0.00156005	0.0208646	0.0172383	ACE2/AGT/NTSR1/SLC1A3/SLC22A2/SLC38A3/SLC6A14/SLC7A11/SLC7A2/SLC7A3	10
BP	GO:0050804	modulation of chemical synaptic transmission	47/1269	448/18903	0.00158711	0.0210906	0.017425	ADCY8/AGT/APOE/ARC/BEGAIN/CACNG4/CALB2/CBLN1/CHRNA7/CLSTN2/CPLX2/CX3CL1/DLGAP1/DRD1/DRD2/FRRS1L/GRID2/GRIN1/GRM8/HCN1/HCRT/IL1B/JAK2/LRFN2/NLGN1/NPTX2/P2RX3/PLCL2/PLK2/PRKAR2B/PRKCG/PTGS2/PTPRD/RAB26/RIMS4/SCT/SHANK1/SHISA6/SHISA9/SLC1A3/SLC6A4/SLC7A11/SYN3/SYT12/SYT7/UNC13A/WNT7A	47
BP	GO:0045429	positive regulation of nitric oxide biosynthetic process	9/1269	42/18903	0.00159506	0.0210906	0.017425	AGT/AGXT2/CLEC7A/IFNG/IL1B/JAK2/KLRC4-KLRK1/KLRK1/PTGS2	9
BP	GO:0055090	acylglycerol homeostasis	9/1269	42/18903	0.00159506	0.0210906	0.017425	ABCG5/ABCG8/APOA1/APOA4/APOA5/APOC3/APOE/FITM2/PLA2G12B	9
BP	GO:0070328	triglyceride homeostasis	9/1269	42/18903	0.00159506	0.0210906	0.017425	ABCG5/ABCG8/APOA1/APOA4/APOA5/APOC3/APOE/FITM2/PLA2G12B	9
BP	GO:0042136	neurotransmitter biosynthetic process	5/1269	14/18903	0.00162298	0.0210906	0.017425	DBH/GAD1/NOS1/PAH/TH	5
BP	GO:2001140	positive regulation of phospholipid transport	5/1269	14/18903	0.00162298	0.0210906	0.017425	ABCA3/APOA1/APOE/FASLG/PRAP1	5
BP	GO:0019722	calcium-mediated signaling	26/1269	208/18903	0.00162881	0.0210906	0.017425	ACKR4/AVPR1A/CCL3/CCL4/CCR5/CHP2/CLEC7A/CXCL8/CXCR1/CXCR2/CXCR4/DEFB1/FCGR3A/FPR2/GBP1/GPR143/GRIN1/HOMER2/NFATC1/P2RX3/PLEK/PTPRC/RGN/SLA2/SPHK1/TRAT1	26
BP	GO:0001963	synaptic transmission, dopaminergic	7/1269	27/18903	0.00163061	0.0210906	0.017425	DRD1/DRD2/PTGS2/RAB3B/SLC6A2/SLC6A4/TH	7
BP	GO:0002710	negative regulation of T cell mediated immunity	7/1269	27/18903	0.00163061	0.0210906	0.017425	FCGR2B/IL4I1/KLRC1/KLRD1/LILRB4/PTPRC/TBX21	7
BP	GO:0042730	fibrinolysis	7/1269	27/18903	0.00163061	0.0210906	0.017425	F11/F2/FGA/FGG/HRG/PLG/SERPINB2	7
BP	GO:0042832	defense response to protozoan	7/1269	27/18903	0.00163061	0.0210906	0.017425	CLEC7A/GBP2/GBP4/GBP6/GBP7/NKG7/SLC11A1	7
BP	GO:0048520	positive regulation of behavior	7/1269	27/18903	0.00163061	0.0210906	0.017425	GHRH/GRPR/INSL5/NLGN1/NPY/RXFP4/STRA6	7
BP	GO:1904861	excitatory synapse assembly	7/1269	27/18903	0.00163061	0.0210906	0.017425	CBLN1/GRID2/NLGN1/NRXN2/PTPRD/VSTM5/WNT7A	7
BP	GO:0042445	hormone metabolic process	29/1269	241/18903	0.0016459	0.0212345	0.017544	ACE2/ADH4/AFP/ALDH1A2/CEL/CLCN2/CYP2W1/GFI1/HSD3B1/IL4I1/IYD/LHB/LRAT/MEP1A/PCSK1N/RBP1/RDH16/REN/RPE65/SCG5/SCNN1B/SDR16C5/SULT2A1/TG/TPO/UGT1A8/UGT1A9/UGT2B10/UGT2B4	29
BP	GO:0099177	regulation of trans-synaptic signaling	47/1269	449/18903	0.00166071	0.0213717	0.0176573	ADCY8/AGT/APOE/ARC/BEGAIN/CACNG4/CALB2/CBLN1/CHRNA7/CLSTN2/CPLX2/CX3CL1/DLGAP1/DRD1/DRD2/FRRS1L/GRID2/GRIN1/GRM8/HCN1/HCRT/IL1B/JAK2/LRFN2/NLGN1/NPTX2/P2RX3/PLCL2/PLK2/PRKAR2B/PRKCG/PTGS2/PTPRD/RAB26/RIMS4/SCT/SHANK1/SHISA6/SHISA9/SLC1A3/SLC6A4/SLC7A11/SYN3/SYT12/SYT7/UNC13A/WNT7A	47
BP	GO:1903131	mononuclear cell differentiation	49/1269	473/18903	0.00166566	0.0213815	0.0176654	ADGRG3/AIRE/CD74/CD86/CD8A/CLEC4D/CLEC4E/CR1/CRTAM/EOMES/FCGR2B/HLA-DOA/HLA-DRA/HLA-DRB1/IFNE/IFNG/IFNK/IHH/IL12RB1/IL1B/IL21/IL2RA/IL31RA/IL34/IL4I1/KLRC1/LAG3/LCK/LILRB4/LY6D/NFATC1/ONECUT1/PLA2G2D/PLCL2/PRTN3/PTPRC/RASGRP1/SLAMF8/TBX21/TCF7/TMEM176A/TMEM176B/TNFRSF9/TNFSF13B/TNFSF9/UBD/VNN1/WNT10B/ZNF683	49
BP	GO:0048469	cell maturation	24/1269	187/18903	0.00168842	0.0216194	0.0178619	C1QA/CEBPA/CFTR/CLEC7A/CX3CL1/DEFB1/EPHA8/EREG/FGG/HOXB13/IHH/IL21/IQCF1/KCNE1/PAEP/PLA2G3/REN/ROPN1/SEMG1/SEMG2/SIX3/SLC26A3/SOX8/TFCP2L1	24
BP	GO:0051250	negative regulation of lymphocyte activation	22/1269	166/18903	0.00170946	0.0218341	0.0180393	CD274/CD74/CD86/CR1/CRTAM/FCGR2B/FGL1/HAVCR2/HLA-DRB1/IDO1/IHH/IL2RA/IL4I1/LAG3/LILRB4/PDCD1LG2/PLA2G2D/SAMSN1/TBX21/TIGIT/VSIG4/VTCN1	22
BP	GO:0045824	negative regulation of innate immune response	13/1269	77/18903	0.00173085	0.0219974	0.0181742	ACOD1/CD96/CR1/DRD2/HAVCR2/KIR2DL4/KLRC1/KLRD1/MMP12/SERPINB4/SLAMF8/USP18/VSIG4	13
BP	GO:0046470	phosphatidylcholine metabolic process	13/1269	77/18903	0.00173085	0.0219974	0.0181742	ABCA3/APOA1/APOA2/APOA4/APOA5/FABP3/PLA2G2A/PLA2G2D/PLA2G3/PLA2G4A/PLAAT1/PLAAT4/RAB38	13
BP	GO:0050807	regulation of synapse organization	26/1269	209/18903	0.00174452	0.0221161	0.0182723	APOE/ARC/CAMKV/CBLN1/CLSTN2/CTNNA2/CTTNBP2/DRD2/FARP1/FCGR2B/GRID2/IL1RAPL2/LHFPL4/LRFN2/NLGN1/PTPRD/PTPRO/ROBO2/SIX4/SLC7A11/SLITRK2/SLITRK5/SRPX2/TLR2/VSTM5/WNT7A	26
BP	GO:0019217	regulation of fatty acid metabolic process	15/1269	96/18903	0.00178439	0.0225655	0.0186436	APOA1/APOA4/APOA5/APOC3/AVPR1A/CD74/ERFE/FABP1/FABP3/FMO1/IL1B/PLA2G3/PTGS2/RGN/UGT1A8	15
BP	GO:1901890	positive regulation of cell junction assembly	16/1269	106/18903	0.00184786	0.0233104	0.0192591	ACE2/AGT/CBLN1/CLDN3/CLSTN2/GRID2/HRG/IRX3/NLGN1/PTPRD/SLITRK2/SLITRK5/SRPX2/TBX5/VSTM5/WNT7A	16
BP	GO:0060914	heart formation	8/1269	35/18903	0.00185752	0.023336	0.0192802	AXIN2/EYA1/FOXH1/GATA5/ISL1/ROBO2/TBX5/WNT11	8
BP	GO:0010565	regulation of cellular ketone metabolic process	19/1269	136/18903	0.00185903	0.023336	0.0192802	APOA1/APOA4/APOA5/APOC3/AVPR1A/CD74/CES1/CLCN2/ERFE/FABP1/FABP3/FGF19/FMO1/IL1B/PLA2G3/PTGS2/RGN/SLC7A11/UGT1A8	19
BP	GO:0006690	icosanoid metabolic process	18/1269	126/18903	0.00187936	0.0234501	0.0193745	ALOX12B/ALOX15B/ALOXE3/AVPR1A/CD74/CYP2B6/CYP4F2/CYP4F22/CYP4F8/DPEP1/GGT7/IL1B/NAIP/PLA2G3/PLA2G4A/PLA2G4F/PTGS2/TLR2	18
BP	GO:0010232	vascular transport	14/1269	87/18903	0.00188189	0.0234501	0.0193745	ABCB1/ABCC2/APOE/AVPR1A/SLC13A3/SLC16A7/SLC1A3/SLC22A2/SLC38A3/SLC4A4/SLC5A6/SLC6A17/SLC7A2/SLC7A3	14
BP	GO:0150104	transport across blood-brain barrier	14/1269	87/18903	0.00188189	0.0234501	0.0193745	ABCB1/ABCC2/APOE/AVPR1A/SLC13A3/SLC16A7/SLC1A3/SLC22A2/SLC38A3/SLC4A4/SLC5A6/SLC6A17/SLC7A2/SLC7A3	14
BP	GO:0042554	superoxide anion generation	9/1269	43/18903	0.00189904	0.0236063	0.0195035	AGT/CLEC7A/CRP/CYBB/FPR2/NCF1/NCF2/NOX1/TAFA4	9
BP	GO:0001659	temperature homeostasis	23/1269	178/18903	0.00190674	0.0236445	0.019535	ABAT/ADRB1/CXCR4/DBH/DRD1/DRD2/ELOVL3/FFAR4/FOXC2/GPR3/HCRT/HOXC10/ID1/IL1B/JAK2/MC3R/NTSR1/PLCL2/PRDM16/PTGS2/SLN/WNT10B/ZNF423	23
BP	GO:0048732	gland development	46/1269	441/18903	0.00198333	0.0245347	0.0202706	AIRE/ALDH1A2/ALOX15B/APOA1/AREG/BAAT/CCKBR/CEBPA/CLCN2/DRD2/EGF/FGL1/GHRH/HMGCS2/HOXB13/HOXD3/IGF2/IHH/INSM1/ISL1/JAK2/LMO4/NKX2-8/NKX3-1/NODAL/OAS2/ONECUT1/PSAPL1/PTF1A/RAP1GAP/RGN/SERPINA10/SERPINB5/SIX3/SIX4/STRA6/TDGF1/TFCP2L1/TG/TNC/TP63/TYR/UGT1A8/UGT1A9/WNT11/WNT7B	46
BP	GO:0140131	positive regulation of lymphocyte chemotaxis	6/1269	21/18903	0.0020443	0.025053	0.0206988	CCL3/CCL4/CCL5/CCL7/CXCL13/XCL2	6
BP	GO:0010818	T cell chemotaxis	7/1269	28/18903	0.00204975	0.025053	0.0206988	CCL26/CCL3/CCL5/CXCL10/CXCL11/CXCL13/XCL2	7
BP	GO:0031342	negative regulation of cell killing	7/1269	28/18903	0.00204975	0.025053	0.0206988	FCGR2B/HAVCR2/KIR2DL4/KLRC1/KLRD1/PTPRC/SERPINB4	7
BP	GO:0046337	phosphatidylethanolamine metabolic process	7/1269	28/18903	0.00204975	0.025053	0.0206988	PLA2G2A/PLA2G2D/PLA2G3/PLA2G4E/PLAAT1/PLAAT4/PLAAT5	7
BP	GO:1903959	regulation of monoatomic anion transmembrane transport	7/1269	28/18903	0.00204975	0.025053	0.0206988	ABCB1/ACE2/AGT/ANO9/CFTR/PTAFR/TCAF2	7
BP	GO:0046889	positive regulation of lipid biosynthetic process	14/1269	88/18903	0.00210265	0.0256383	0.0211823	APOA1/APOA4/APOA5/APOE/AVPR1A/CD74/ENPP7/FABP3/IFNG/IL1B/PLA2G3/PTGS2/RAB38/RGN	14
BP	GO:0010543	regulation of platelet activation	10/1269	52/18903	0.00212696	0.0258372	0.0213467	ABAT/APOE/F2/FGG/HRG/JAK2/MMRN1/PLA2G4A/PLEK/UBASH3B	10
BP	GO:0071219	cellular response to molecule of bacterial origin	28/1269	234/18903	0.00212908	0.0258372	0.0213467	ACOD1/ANKRD1/CCL3/CCL5/CCR5/CD274/CD55/CD86/CX3CL1/CXCL10/CXCL11/CXCL13/CXCL8/CXCL9/FCGR2B/GFI1/HAVCR2/HMGCS2/IL1B/JAK2/KLRC4-KLRK1/KLRK1/MRC1/PDCD1LG2/PPBP/PTAFR/TLR1/TLR2	28
BP	GO:0002687	positive regulation of leukocyte migration	20/1269	148/18903	0.00214673	0.0259897	0.0214727	CCL1/CCL3/CCL4/CCL5/CCL7/CCL8/CD74/CX3CL1/CXCL10/CXCL13/CXCL8/CXCR2/DAPK2/F7/FPR2/IL34/PRSS56/PTAFR/XCL2/XG	20
BP	GO:0051952	regulation of amine transport	15/1269	98/18903	0.00219898	0.0265593	0.0219433	ABAT/ACE2/AGT/AVPR1A/DRD1/DRD2/FGF20/HRH3/NTSR1/RAB3B/SLC38A3/SYT10/SYT12/SYT5/SYT7	15
BP	GO:0008217	regulation of blood pressure	24/1269	191/18903	0.00224675	0.0269615	0.0222756	ABAT/ACE2/ADRB1/AGT/AVPR1A/CALCA/CYP4F2/DRD2/GRIP2/KL/MC3R/NOS1/NOX1/NPY/NTSR1/PTAFR/PTGS2/PTPRO/RASL10B/REN/RNLS/SCNN1B/SCNN1G/SLC2A5	24
BP	GO:0070306	lens fiber cell differentiation	8/1269	36/18903	0.00224984	0.0269615	0.0222756	FOXE3/PITX3/PLAAT1/SIX3/SLC7A11/WNT5B/WNT7A/WNT7B	8
BP	GO:0002286	T cell activation involved in immune response	17/1269	118/18903	0.00226248	0.0269615	0.0222756	CD74/CD86/CLEC4D/CLEC4E/EOMES/FCGR2B/HAVCR2/HLA-DMB/HLA-DRA/HLA-DRB1/IFNE/IFNG/IFNK/IL12RB1/IL21/SLC11A1/TBX21	17
BP	GO:0002468	dendritic cell antigen processing and presentation	5/1269	15/18903	0.00230088	0.0269615	0.0222756	CD74/FCGR2B/HLA-DRA/HLA-DRB1/SLC11A1	5
BP	GO:0002836	positive regulation of response to tumor cell	5/1269	15/18903	0.00230088	0.0269615	0.0222756	CD226/CD274/CRTAM/HLA-DRB1/HRG	5
BP	GO:0002839	positive regulation of immune response to tumor cell	5/1269	15/18903	0.00230088	0.0269615	0.0222756	CD226/CD274/CRTAM/HLA-DRB1/HRG	5
BP	GO:0006570	tyrosine metabolic process	5/1269	15/18903	0.00230088	0.0269615	0.0222756	IL4I1/IYD/PAH/TH/TYR	5
BP	GO:0031282	regulation of guanylate cyclase activity	5/1269	15/18903	0.00230088	0.0269615	0.0222756	GUCA2A/GUCA2B/NOS1/PDZD3/RD3	5
BP	GO:0034116	positive regulation of heterotypic cell-cell adhesion	5/1269	15/18903	0.00230088	0.0269615	0.0222756	CEACAM6/FGA/FGG/IL1B/LCK	5
BP	GO:0034380	high-density lipoprotein particle assembly	5/1269	15/18903	0.00230088	0.0269615	0.0222756	APOA1/APOA2/APOA4/APOA5/APOE	5
BP	GO:0070234	positive regulation of T cell apoptotic process	5/1269	15/18903	0.00230088	0.0269615	0.0222756	CCL5/CD274/IDO1/LGALS14/PDCD1	5
BP	GO:2001138	regulation of phospholipid transport	5/1269	15/18903	0.00230088	0.0269615	0.0222756	ABCA3/APOA1/APOE/FASLG/PRAP1	5
BP	GO:2001279	regulation of unsaturated fatty acid biosynthetic process	5/1269	15/18903	0.00230088	0.0269615	0.0222756	AVPR1A/CD74/IL1B/PLA2G3/PTGS2	5
BP	GO:0030072	peptide hormone secretion	27/1269	225/18903	0.00242838	0.0283904	0.0234561	ABAT/ABCA12/ADCY8/ANO1/BRSK2/CCL5/CFTR/DOC2B/DRD2/FFAR2/FFAR4/FGA/FGG/GHRH/HLA-DRB1/IFNG/IL1B/IL1RN/ISL1/JAK2/MAFA/NEUROD1/OXCT1/RASL10B/RFX6/SCT/SYT7	27
BP	GO:0008016	regulation of heart contraction	26/1269	214/18903	0.00243472	0.0283995	0.0234636	ACE2/ADRB1/AGT/ATP1A3/AVPR1A/CALCA/CTNNA3/DRD2/FOXN4/GATA4/HCN1/HCN2/HCN4/IRX3/ISL1/JAK2/KCND3/KCNE1/KCNN2/MC3R/MYL3/NOS1/RNLS/SCN5A/TBX5/TH	26
BP	GO:0051928	positive regulation of calcium ion transport	18/1269	129/18903	0.00244988	0.0285113	0.023556	CCL3/CCL4/CCL5/CX3CL1/CXCL10/CXCL11/CXCL9/DRD1/F2/GRIN1/HCRT/KCNE1/MCHR1/NPSR1/NTSR1/P2RX3/RGN/STRIT1	18
BP	GO:0002366	leukocyte activation involved in immune response	33/1269	293/18903	0.00247315	0.0287166	0.0237256	CCL3/CD244/CD74/CD84/CD86/CLEC4D/CLEC4E/CPLX2/CR1/ENPP3/EOMES/FCGR2B/FCGR3A/HAVCR2/HLA-DMB/HLA-DRA/HLA-DRB1/IFNE/IFNG/IFNK/IL12RB1/IL21/NKG7/PLA2G3/PLCL2/PTAFR/PTPRC/RASGRP1/SCNN1B/SH2D1B/SLC11A1/TBX21/ZNF683	33
BP	GO:0007263	nitric oxide mediated signal transduction	7/1269	29/18903	0.00254753	0.0292392	0.0241574	AGT/APOE/FPR1/KCNC2/MAFA/NEUROD1/NOS1	7
BP	GO:0010575	positive regulation of vascular endothelial growth factor production	7/1269	29/18903	0.00254753	0.0292392	0.0241574	GATA4/HPSE/IL1B/ISL1/NODAL/NOX1/PTGS2	7
BP	GO:0002822	regulation of adaptive immune response based on somatic recombination of immune receptors built from immunoglobulin superfamily domains	23/1269	182/18903	0.00254764	0.0292392	0.0241574	CD226/CD274/CD55/CLEC6A/CLEC7A/CR1/FCGR1A/FCGR2B/HAVCR2/HLA-DRA/HLA-DRB1/IL12RB1/IL1B/IL4I1/JAK2/KLRC1/KLRD1/LILRB4/PLA2G4A/PTPRC/SLC11A1/TBX21/TNFSF13B	23
BP	GO:0046890	regulation of lipid biosynthetic process	23/1269	182/18903	0.00254764	0.0292392	0.0241574	ABCA3/APOA1/APOA4/APOA5/APOB/APOC3/APOE/AVPR1A/CD74/CES1/CLCN2/ENPP7/FABP3/FGF19/FITM2/GFI1/IFNG/IL1B/PLA2G3/PTGS2/RAB38/RGN/SPHK1	23
BP	GO:0002820	negative regulation of adaptive immune response	11/1269	62/18903	0.0025525	0.0292392	0.0241574	CD55/CR1/FCGR2B/HAVCR2/IL4I1/KLRC1/KLRD1/LILRB4/PTPRC/SAMSN1/TBX21	11
BP	GO:0099601	regulation of neurotransmitter receptor activity	11/1269	62/18903	0.0025525	0.0292392	0.0241574	ARC/BEGAIN/CACNG4/DAPK1/DLGAP1/IFNG/NLGN1/NPTX2/SHANK1/SHISA6/SHISA9	11
BP	GO:0050803	regulation of synapse structure or activity	26/1269	215/18903	0.0025976	0.0296893	0.0245293	APOE/ARC/CAMKV/CBLN1/CLSTN2/CTNNA2/CTTNBP2/DRD2/FARP1/FCGR2B/GRID2/IL1RAPL2/LHFPL4/LRFN2/NLGN1/PTPRD/PTPRO/ROBO2/SIX4/SLC7A11/SLITRK2/SLITRK5/SRPX2/TLR2/VSTM5/WNT7A	26
BP	GO:0006883	intracellular sodium ion homeostasis	6/1269	22/18903	0.00265308	0.0301884	0.0249416	AGT/ATP12A/ATP1A3/SCNN1B/SCNN1G/SLC1A3	6
BP	GO:0007620	copulation	6/1269	22/18903	0.00265308	0.0301884	0.0249416	ABAT/AVPR1A/PI3/SEMG1/SLC6A4/TAC1	6
BP	GO:0042632	cholesterol homeostasis	15/1269	100/18903	0.0026905	0.0305461	0.0252372	ABCG5/ABCG8/APOA1/APOA2/APOA4/APOA5/APOB/APOC3/APOE/CES1/FABP3/GRAMD1B/MTTP/PLA2G12B/SOAT2	15
BP	GO:0071466	cellular response to xenobiotic stimulus	23/1269	183/18903	0.0027337	0.0309678	0.0255856	ABCB1/ABCC2/AIM2/ANKRD1/APOBEC3A/CXCR4/CYP2B6/CYP2W1/CYP4F2/DPEP1/FMO1/GRIN1/IL1B/LPO/NKX3-1/NOS1/NR1I2/REN/S100A12/SULT2A1/TH/UGT1A8/UGT1A9	23
BP	GO:0031348	negative regulation of defense response	31/1269	272/18903	0.00274191	0.0309799	0.0255956	ACOD1/AOAH/APOA1/APOE/CD96/CR1/CX3CL1/DRD2/ENPP3/FCGR2B/FFAR4/FPR2/HAVCR2/HLA-DRB1/IL2RA/ISL1/KIR2DL4/KLRC1/KLRD1/MEFV/MICB/MMP12/NPY/PLK2/PTPRC/SERPINB4/SLAMF8/TNFAIP6/TSPAN6/USP18/VSIG4	31
BP	GO:0032371	regulation of sterol transport	13/1269	81/18903	0.00275903	0.0309799	0.0255956	ABCA12/ABCA3/ABCG5/ABCG8/APOA1/APOA2/APOA4/APOA5/APOC3/APOE/CES1/EGF/ENPP7	13
BP	GO:0032374	regulation of cholesterol transport	13/1269	81/18903	0.00275903	0.0309799	0.0255956	ABCA12/ABCA3/ABCG5/ABCG8/APOA1/APOA2/APOA4/APOA5/APOC3/APOE/CES1/EGF/ENPP7	13
BP	GO:0033555	multicellular organismal response to stress	13/1269	81/18903	0.00275903	0.0309799	0.0255956	ADRB1/APOE/CALCA/DBH/DRD1/GRPR/HMGCS2/IDO1/NOS1/P2RX3/PRKCG/SLC6A2/TAC1	13
BP	GO:0030217	T cell differentiation	33/1269	296/18903	0.0029082	0.0324469	0.0268076	AIRE/CD74/CD86/CD8A/CLEC4D/CLEC4E/CR1/CRTAM/EOMES/HLA-DOA/HLA-DRA/HLA-DRB1/IFNG/IHH/IL12RB1/IL1B/IL21/IL2RA/IL4I1/KLRC1/LAG3/LCK/LILRB4/PLA2G2D/PTPRC/RASGRP1/TBX21/TCF7/TNFRSF9/TNFSF9/VNN1/WNT10B/ZNF683	33
BP	GO:0050994	regulation of lipid catabolic process	11/1269	63/18903	0.00290872	0.0324469	0.0268076	APOA1/APOA2/APOA4/APOA5/APOC3/ENPP7/FABP1/HCAR1/HCAR2/IL1B/SCT	11
BP	GO:0097035	regulation of membrane lipid distribution	11/1269	63/18903	0.00290872	0.0324469	0.0268076	ABCA12/ABCA3/ABCB1/ANO9/ATG9B/ATP8B3/ATP9A/FASLG/TRPC5/XKR7/XKR9	11
BP	GO:0055092	sterol homeostasis	15/1269	101/18903	0.00296833	0.0330396	0.0272973	ABCG5/ABCG8/APOA1/APOA2/APOA4/APOA5/APOB/APOC3/APOE/CES1/FABP3/GRAMD1B/MTTP/PLA2G12B/SOAT2	15
BP	GO:0001915	negative regulation of T cell mediated cytotoxicity	4/1269	10/18903	0.00305833	0.0334822	0.027663	FCGR2B/KLRC1/KLRD1/PTPRC	4
BP	GO:0002361	CD4-positive, CD25-positive, alpha-beta regulatory T cell differentiation	4/1269	10/18903	0.00305833	0.0334822	0.027663	HLA-DRA/HLA-DRB1/IFNG/PLA2G2D	4
BP	GO:0002423	natural killer cell mediated immune response to tumor cell	4/1269	10/18903	0.00305833	0.0334822	0.027663	CD226/CRTAM/HAVCR2/NKG7	4
BP	GO:0003310	pancreatic A cell differentiation	4/1269	10/18903	0.00305833	0.0334822	0.027663	INSM1/NEUROD1/ONECUT1/RFX6	4
BP	GO:0010496	intercellular transport	4/1269	10/18903	0.00305833	0.0334822	0.027663	ARC/GJA3/GJB6/PEG10	4
BP	GO:0015851	nucleobase transport	4/1269	10/18903	0.00305833	0.0334822	0.027663	AQP9/SLC23A1/SLC28A1/SLC43A3	4
BP	GO:0034379	very-low-density lipoprotein particle assembly	4/1269	10/18903	0.00305833	0.0334822	0.027663	APOB/APOC3/MTTP/SOAT2	4
BP	GO:0014074	response to purine-containing compound	19/1269	142/18903	0.00306107	0.0334822	0.027663	AQP8/AQP9/AREG/CFTR/HCN1/HCN2/HCN4/HMGCS2/IL1B/KCNE1/P2RX3/PKLR/PTAFR/PTGS2/REN/SLC26A3/SLC6A4/TYR/WNT10B	19
BP	GO:0002263	cell activation involved in immune response	33/1269	297/18903	0.00306707	0.0334822	0.027663	CCL3/CD244/CD74/CD84/CD86/CLEC4D/CLEC4E/CPLX2/CR1/ENPP3/EOMES/FCGR2B/FCGR3A/HAVCR2/HLA-DMB/HLA-DRA/HLA-DRB1/IFNE/IFNG/IFNK/IL12RB1/IL21/NKG7/PLA2G3/PLCL2/PTAFR/PTPRC/RASGRP1/SCNN1B/SH2D1B/SLC11A1/TBX21/ZNF683	33
BP	GO:0046209	nitric oxide metabolic process	13/1269	82/18903	0.0030819	0.0335723	0.0277374	AGT/AGXT2/CLEC7A/IFNG/IL1B/JAK2/KLRC4-KLRK1/KLRK1/NOS1/NPY/PTGS2/RGN/TLR2	13
BP	GO:0031640	killing of cells of another organism	9/1269	46/18903	0.00309619	0.0336562	0.0278068	CCL13/CLEC7A/GNLY/H2BC11/IFNG/LYZ/PRF1/S100A12/SEMG1	9
BP	GO:0009072	aromatic amino acid metabolic process	7/1269	30/18903	0.00313321	0.0339325	0.028035	IDO1/IL4I1/IYD/KYNU/PAH/TH/TYR	7
BP	GO:0055074	calcium ion homeostasis	34/1269	309/18903	0.00313488	0.0339325	0.028035	ADCY8/APOE/CALB2/CALCA/CALCB/CCL1/CCL13/CCL3/CCL5/CCL7/CCL8/CCR5/CHRNA7/CX3CL1/CXCL10/CXCL11/CXCL9/DRD1/DRD2/F2/FASLG/GPR3/GRIN1/KL/LCK/NOS1/NPSR1/NTSR1/PTPRC/RGN/TRPC5/TRPV5/TRPV6/UBASH3B	34
BP	GO:0050965	detection of temperature stimulus involved in sensory perception of pain	5/1269	16/18903	0.00316344	0.0341691	0.0282305	ANO1/CALCA/CXCR4/MMP24/NTSR1	5
BP	GO:0001656	metanephros development	14/1269	92/18903	0.00321067	0.0345433	0.0285396	AQP2/CXCR2/EYA1/FOXC2/FOXD1/HOXC11/IRX3/NKX3-1/OSR2/ROBO2/SIX2/SIX4/SOX8/WNT7B	14
BP	GO:0006816	calcium ion transport	45/1269	440/18903	0.0032116	0.0345433	0.0285396	AGT/CACNG1/CACNG4/CCL3/CCL4/CCL5/CCL8/CCR5/CD84/CHRNA7/CX3CL1/CXCL10/CXCL11/CXCL9/CXCR4/DRD1/DRD2/EGF/EPPIN/F2/FASLG/GRIN1/HCRT/HOMER2/KCNE1/LCK/MCHR1/MRLN/NOS1/NPSR1/NTSR1/P2RX3/PTGS2/PTPRC/RAMP1/RGN/SEMG1/SLN/STRIT1/TMC2/TRPC5/TRPM6/TRPV5/TRPV6/UBASH3B	45
BP	GO:0010742	macrophage derived foam cell differentiation	8/1269	38/18903	0.00322735	0.0346398	0.0286193	AGT/ALOX15B/APOB/CRP/MSR1/PLA2G2A/PLA2G3/SOAT2	8
BP	GO:0071320	cellular response to cAMP	10/1269	55/18903	0.00327669	0.0350956	0.0289959	AQP8/AQP9/CFTR/HCN1/HCN2/HCN4/KCNE1/PTAFR/SLC26A3/WNT10B	10
BP	GO:0050891	multicellular organismal-level water homeostasis	11/1269	64/18903	0.00330389	0.0353129	0.0291755	ABCA12/ALOX12B/ALOXE3/AQP2/AQP3/CFTR/CYP4F2/KRT16/SCNN1B/SCNN1G/TP63	11
BP	GO:0006887	exocytosis	39/1269	369/18903	0.00333784	0.0356014	0.0294138	ABCA12/ANK1/ATP9A/BRSK2/CCL3/CCL5/CCL8/CD84/CFTR/CPLX2/DOC2B/DRD1/DRD2/FCGR2B/FCGR3A/FGA/FGG/IFNG/NKD2/NKG7/NLGN1/PLA2G3/PLEK/PRKCG/PTAFR/RAB26/RAB27B/RAB3B/RASGRP1/RIMS4/SNPH/SYT10/SYT12/SYT5/SYT7/TRIM72/TRPV6/UNC13A/WNT7A	39
BP	GO:0034767	positive regulation of monoatomic ion transmembrane transport	23/1269	186/18903	0.00336211	0.0357855	0.0295659	ABCB1/ACE2/AGT/ARC/CACNG4/CFTR/CHP2/CX3CL1/CXCL10/CXCL11/CXCL9/DRD1/F2/GRIN1/IFNG/KCNC2/KCNE1/NOS1/NPSR1/NTSR1/P2RX3/PTAFR/RGN	23
BP	GO:0016338	calcium-independent cell-cell adhesion via plasma membrane cell-adhesion molecules	6/1269	23/18903	0.00338822	0.0359137	0.0296719	CLDN10/CLDN15/CLDN18/CLDN3/CLDN8/CX3CL1	6
BP	GO:0045591	positive regulation of regulatory T cell differentiation	6/1269	23/18903	0.00338822	0.0359137	0.0296719	CR1/HLA-DRA/HLA-DRB1/IFNG/IL4I1/LILRB4	6
BP	GO:0050905	neuromuscular process	20/1269	154/18903	0.00343121	0.0362579	0.0299562	CHRND/CTNNA2/DRD1/DRD2/GRID2/HMX3/HOXC10/HOXD10/IGDCC3/POMK/POU4F1/RBFOX1/SHANK1/SLC1A3/SLURP1/STRA6/STRIT1/TMEM150C/TNNC2/TNNT1	20
BP	GO:2001057	reactive nitrogen species metabolic process	13/1269	83/18903	0.00343488	0.0362579	0.0299562	AGT/AGXT2/CLEC7A/IFNG/IL1B/JAK2/KLRC4-KLRK1/KLRK1/NOS1/NPY/PTGS2/RGN/TLR2	13
BP	GO:0002685	regulation of leukocyte migration	27/1269	231/18903	0.00351359	0.0369504	0.0305284	AIRE/CCL1/CCL3/CCL4/CCL5/CCL7/CCL8/CD74/CHST4/CX3CL1/CXCL10/CXCL13/CXCL8/CXCR2/DAPK2/F7/FPR2/IL34/KLRC4-KLRK1/KLRK1/MPP1/PRSS56/PTAFR/SLAMF8/TNFAIP6/XCL2/XG	27
BP	GO:0031960	response to corticosteroid	21/1269	165/18903	0.00351495	0.0369504	0.0305284	ABCA3/APOA2/AREG/AVPR1A/AXIN2/CPN1/CYBB/HMGCS2/HSD3B1/IL1RN/IL22/ISL1/JAK2/PTAFR/PTGS2/PTPRU/SCNN1B/SCNN1G/TH/TRIM63/WNT7B	21
BP	GO:0006835	dicarboxylic acid transport	14/1269	93/18903	0.00355176	0.0372607	0.0307847	ABAT/ABCC2/AVPR1A/HRH3/NTSR1/SLC13A2/SLC13A3/SLC1A3/SLC1A7/SLC25A21/SLC26A2/SLC26A3/SLC3A1/SLC7A11	14
BP	GO:0050921	positive regulation of chemotaxis	19/1269	144/18903	0.00358356	0.0373707	0.0308756	CCL1/CCL26/CCL3/CCL4/CCL5/CCL7/CD74/CXCL10/CXCL13/CXCL8/CXCR2/CXCR4/DAPK2/F7/FPR2/IL34/PRSS56/SEMA5A/XCL2	19
BP	GO:0019233	sensory perception of pain	15/1269	103/18903	0.003595	0.0373707	0.0308756	ALOXE3/ANO1/CALCA/CCL3/CXCR4/HOXD1/MMP24/NTSR1/P2RX3/POMK/PROK2/PTAFR/PTGS2/TAC1/TAFA4	15
BP	GO:0002819	regulation of adaptive immune response	24/1269	198/18903	0.00360223	0.0373707	0.0308756	CD226/CD274/CD55/CLEC6A/CLEC7A/CR1/FCGR1A/FCGR2B/HAVCR2/HLA-DRA/HLA-DRB1/IL12RB1/IL1B/IL4I1/JAK2/KLRC1/KLRD1/LILRB4/PLA2G4A/PTPRC/SAMSN1/SLC11A1/TBX21/TNFSF13B	24
BP	GO:0071248	cellular response to metal ion	24/1269	198/18903	0.00360223	0.0373707	0.0308756	ADCY8/AQP2/CEBPA/CHP2/CPNE1/CPNE6/CPNE9/CYBB/DPEP1/GLRA2/MT1E/MT2A/MT3/NCF1/NLGN1/PTGS2/SCN5A/SYT10/SYT12/SYT5/SYT7/TF/TFAP2A/TH	24
BP	GO:0036230	granulocyte activation	9/1269	47/18903	0.00360582	0.0373707	0.0308756	CCL3/CCL5/CXCL8/CXCR2/ENPP3/FCGR2B/PLA2G2A/PTAFR/SCNN1B	9
BP	GO:0071824	protein-DNA complex organization	31/1269	277/18903	0.00361239	0.0373707	0.0308756	H1-2/H1-3/H1-5/H2BC11/H2BC14/H2BC15/H2BC17/H2BC18/H2BC3/H2BC4/H2BC6/H2BC9/H3C1/H3C10/H3C11/H3C12/H3C13/H3C14/H3C4/H3C7/H4C1/H4C11/H4C13/H4C3/H4C4/H4C5/H4C6/H4C8/PADI4/TSPYL6/WNT10B	31
BP	GO:0019216	regulation of lipid metabolic process	37/1269	347/18903	0.00361345	0.0373707	0.0308756	ABCA3/AGAP2/APOA1/APOA2/APOA4/APOA5/APOB/APOC3/APOE/AVPR1A/CD74/CES1/CLCN2/ENPP7/EPHA8/ERFE/F2/FABP1/FABP3/FGF19/FITM2/FMO1/GFI1/HCAR1/HCAR2/IFNG/IL1B/PLA2G3/PSAPL1/PTGS2/RAB38/RGN/RUBCNL/SCT/SPHK1/UGT1A8/VAV3	37
BP	GO:0042391	regulation of membrane potential	44/1269	431/18903	0.00366264	0.0378029	0.0312327	ABAT/ADRB1/ATP1A3/CBLN1/CFTR/CHRFAM7A/CHRNA2/CHRNA7/CHRND/CTNNA3/DRD1/DRD2/GABRA3/GABRA4/GABRE/GABRG3/GABRP/GLRA2/GRID2/GRIN1/HCN1/HCN2/HCN4/HCRT/HTR3A/KCNC2/KCND3/KCNE1/KCNN2/NLGN1/NTSR1/NTSR2/P2RX3/POPDC3/RIMS4/SCN5A/SHANK1/SLC1A7/SLC26A3/SLC4A4/TAFA4/TBX5/TRPC5/WNT7A	44
BP	GO:0080164	regulation of nitric oxide metabolic process	11/1269	65/18903	0.00374096	0.0385334	0.0318362	AGT/AGXT2/CLEC7A/IFNG/IL1B/JAK2/KLRC4-KLRK1/KLRK1/NPY/PTGS2/RGN	11
BP	GO:0050832	defense response to fungus	10/1269	56/18903	0.00375405	0.0385904	0.0318833	CLEC4C/CLEC4D/CLEC4E/CLEC6A/CLEC7A/GNLY/HRG/S100A12/S100A8/S100A9	10
BP	GO:0019433	triglyceride catabolic process	7/1269	31/18903	0.00381635	0.0389347	0.0321678	APOA1/APOA4/APOA5/APOB/APOC3/PNPLA1/PNPLA3	7
BP	GO:0002385	mucosal immune response	8/1269	39/18903	0.00382564	0.0389347	0.0321678	APOA4/BPIFB1/DEFB1/FFAR2/GP2/H2BC11/H2BC4/H2BC6	8
BP	GO:0045066	regulatory T cell differentiation	8/1269	39/18903	0.00382564	0.0389347	0.0321678	CR1/HLA-DRA/HLA-DRB1/IFNG/IL4I1/LAG3/LILRB4/PLA2G2D	8
BP	GO:0045730	respiratory burst	8/1269	39/18903	0.00382564	0.0389347	0.0321678	CD55/CLEC7A/CYBB/NCF1/NCF2/NOX1/SLAMF8/SLC11A1	8
BP	GO:0090077	foam cell differentiation	8/1269	39/18903	0.00382564	0.0389347	0.0321678	AGT/ALOX15B/APOB/CRP/MSR1/PLA2G2A/PLA2G3/SOAT2	8
BP	GO:0002824	positive regulation of adaptive immune response based on somatic recombination of immune receptors built from immunoglobulin superfamily domains	16/1269	114/18903	0.00391214	0.0396764	0.0327806	CD226/CD274/CD55/CLEC6A/CLEC7A/FCGR1A/HLA-DRA/HLA-DRB1/IL12RB1/IL1B/JAK2/PLA2G4A/PTPRC/SLC11A1/TBX21/TNFSF13B	16
BP	GO:0048704	embryonic skeletal system morphogenesis	14/1269	94/18903	0.00392182	0.0396764	0.0327806	COL2A1/EYA1/FOXC2/HOXA2/HOXC11/HOXC4/HOXC9/HOXD10/HOXD3/NODAL/OSR2/SIX2/SIX4/TFAP2A	14
BP	GO:1903035	negative regulation of response to wounding	14/1269	94/18903	0.00392182	0.0396764	0.0327806	ABAT/APOE/CD109/CLDN3/F11/F2/FGA/FGG/HRG/KNG1/MMRN1/PLG/SERPINB2/UBASH3B	14
BP	GO:0071222	cellular response to lipopolysaccharide	26/1269	222/18903	0.00401811	0.0405702	0.033519	ACOD1/ANKRD1/CCL3/CCL5/CCR5/CD274/CD55/CD86/CX3CL1/CXCL10/CXCL11/CXCL13/CXCL8/CXCL9/GFI1/HAVCR2/HMGCS2/IL1B/JAK2/KLRC4-KLRK1/KLRK1/MRC1/PDCD1LG2/PPBP/PTAFR/TLR2	26
BP	GO:0071706	tumor necrosis factor superfamily cytokine production	23/1269	189/18903	0.00410764	0.0413109	0.0341311	CCL3/CD274/CD84/CD86/CHRNA7/CLEC7A/CX3CL1/CYBB/FCGR3A/HAVCR2/IFNG/IL17F/ISL1/JAK2/LILRB4/OAS2/ORM1/ORM2/PTAFR/PTPRC/RASGRP1/TLR1/TLR2	23
BP	GO:1903555	regulation of tumor necrosis factor superfamily cytokine production	23/1269	189/18903	0.00410764	0.0413109	0.0341311	CCL3/CD274/CD84/CD86/CHRNA7/CLEC7A/CX3CL1/CYBB/FCGR3A/HAVCR2/IFNG/IL17F/ISL1/JAK2/LILRB4/OAS2/ORM1/ORM2/PTAFR/PTPRC/RASGRP1/TLR1/TLR2	23
BP	GO:0060294	cilium movement involved in cell motility	19/1269	146/18903	0.00417807	0.0417812	0.0345196	AKAP4/APOB/ARMC2/CELF3/CFAP46/DEFB1/DNAI1/DRC7/EPPIN/IQCF1/KLC3/PLA2G3/RGN/ROPN1/SEMG1/SEMG2/TEKT1/TEKT5/TEX43	19
BP	GO:0046189	phenol-containing compound biosynthetic process	9/1269	48/18903	0.00417894	0.0417812	0.0345196	DBH/INSM1/KL/OCA2/PAH/RAB38/SLC7A11/TH/TYR	9
BP	GO:0046717	acid secretion	9/1269	48/18903	0.00417894	0.0417812	0.0345196	ABAT/CCKBR/CES1/DRD2/HRH2/NTSR1/SCT/SLC51B/TFF2	9
BP	GO:0045682	regulation of epidermis development	11/1269	66/18903	0.004223	0.0419466	0.0346563	ABCA12/ALOX15B/AQP3/ATOH1/CD109/KRT2/KRT84/PLAAT4/REG3G/TP63/ZBED2	11
BP	GO:0060457	negative regulation of digestive system process	5/1269	17/18903	0.00423654	0.0419466	0.0346563	ABCG5/ABCG8/NPSR1/SCT/TFF2	5
BP	GO:0071468	cellular response to acidic pH	5/1269	17/18903	0.00423654	0.0419466	0.0346563	KCNE1/NOX1/SCNN1B/SCNN1G/SLC38A3	5
BP	GO:0090494	dopamine uptake	5/1269	17/18903	0.00423654	0.0419466	0.0346563	DRD1/DRD2/RAB3B/SLC22A2/SLC6A2	5
BP	GO:1990822	basic amino acid transmembrane transport	5/1269	17/18903	0.00423654	0.0419466	0.0346563	SLC11A1/SLC22A2/SLC3A1/SLC7A2/SLC7A3	5
BP	GO:0016048	detection of temperature stimulus	6/1269	24/18903	0.00426472	0.0420626	0.0347521	ANO1/CALCA/CXCR4/DRGX/MMP24/NTSR1	6
BP	GO:1903792	negative regulation of monoatomic anion transport	6/1269	24/18903	0.00426472	0.0420626	0.0347521	ABAT/ANO9/CYP4F2/GABRE/HRH3/TCAF2	6
BP	GO:0007189	adenylate cyclase-activating G protein-coupled receptor signaling pathway	20/1269	157/18903	0.00428232	0.0420984	0.0347816	ADCY8/ADGRE1/ADGRG3/ADGRG6/ADRB1/APLP1/CALCA/CALCB/CXCL10/CXCL11/CXCL9/DRD1/DRD2/GHRH/GPHA2/GPR3/MC3R/PTGER1/PTGER2/RAMP1	20
BP	GO:0002823	negative regulation of adaptive immune response based on somatic recombination of immune receptors built from immunoglobulin superfamily domains	10/1269	57/18903	0.00428482	0.0420984	0.0347816	CD55/CR1/FCGR2B/HAVCR2/IL4I1/KLRC1/KLRD1/LILRB4/PTPRC/TBX21	10
BP	GO:0045638	negative regulation of myeloid cell differentiation	14/1269	95/18903	0.00432262	0.042307	0.034954	CCL3/CLDN18/H4C1/H4C11/H4C13/H4C3/H4C4/H4C5/H4C6/H4C8/LILRB3/LILRB4/TNFAIP6/UBASH3B	14
BP	GO:1901606	alpha-amino acid catabolic process	14/1269	95/18903	0.00432262	0.042307	0.034954	AGXT2/AMT/GAD1/GLDC/HOGA1/IDO1/IL4I1/KYNU/NOS1/PAH/PIPOX/PRODH/SLC25A21/THNSL2	14
BP	GO:0010959	regulation of metal ion transport	43/1269	423/18903	0.00435717	0.0425636	0.035166	AGT/CACNG1/CCL3/CCL4/CCL5/CD84/CHP2/CX3CL1/CXCL10/CXCL11/CXCL9/CXCR4/DPP10/DRD1/DRD2/EGF/EPPIN/F2/GRIN1/HCRT/HOMER2/IFNG/KCNC2/KCNE1/KCNG1/KCNN2/KCNRG/MCHR1/MRLN/NKAIN3/NOS1/NPSR1/NTSR1/P2RX3/PTGS2/RGN/SCN5A/SEMG1/SLN/STRIT1/TF/TMC2/UBASH3B	43
BP	GO:0045580	regulation of T cell differentiation	22/1269	179/18903	0.00438084	0.0427132	0.0352896	CD74/CD86/CR1/CRTAM/HLA-DOA/HLA-DRA/HLA-DRB1/IFNG/IHH/IL12RB1/IL2RA/IL4I1/LAG3/LILRB4/PTPRC/RASGRP1/TBX21/TCF7/TNFSF9/VNN1/WNT10B/ZNF683	22
BP	GO:0003139	secondary heart field specification	4/1269	11/18903	0.00455228	0.0438823	0.0362555	AXIN2/FOXH1/ISL1/WNT11	4
BP	GO:0015840	urea transport	4/1269	11/18903	0.00455228	0.0438823	0.0362555	AQP3/AQP9/SLC14A1/UPK3A	4
BP	GO:0019372	lipoxygenase pathway	4/1269	11/18903	0.00455228	0.0438823	0.0362555	ALOX12B/ALOX15B/ALOXE3/PLA2G3	4
BP	GO:0021559	trigeminal nerve development	4/1269	11/18903	0.00455228	0.0438823	0.0362555	DRGX/ISL1/POU4F1/TFAP2A	4
BP	GO:0051610	serotonin uptake	4/1269	11/18903	0.00455228	0.0438823	0.0362555	NOS1/SLC18A1/SLC22A2/SLC6A4	4
BP	GO:1903826	L-arginine transmembrane transport	4/1269	11/18903	0.00455228	0.0438823	0.0362555	SLC11A1/SLC22A2/SLC7A2/SLC7A3	4
BP	GO:0017157	regulation of exocytosis	25/1269	213/18903	0.00459587	0.0439107	0.036279	ATP9A/CD84/CFTR/CPLX2/DOC2B/DRD1/DRD2/FCGR2B/FGA/FGG/IFNG/NLGN1/PLA2G3/PRKCG/PTAFR/RAB26/RAB27B/RAB3B/RIMS4/SYT10/SYT12/SYT5/SYT7/TRPV6/WNT7A	25
BP	GO:0001516	prostaglandin biosynthetic process	7/1269	32/18903	0.0046068	0.0439107	0.036279	AVPR1A/CD74/IL1B/PLA2G3/PLA2G4A/PLA2G4F/PTGS2	7
BP	GO:0010743	regulation of macrophage derived foam cell differentiation	7/1269	32/18903	0.0046068	0.0439107	0.036279	AGT/ALOX15B/APOB/CRP/MSR1/PLA2G2A/PLA2G3	7
BP	GO:0035115	embryonic forelimb morphogenesis	7/1269	32/18903	0.0046068	0.0439107	0.036279	ALDH1A2/OSR2/RSPO2/TBX5/TFAP2A/TP63/WNT7A	7
BP	GO:0046457	prostanoid biosynthetic process	7/1269	32/18903	0.0046068	0.0439107	0.036279	AVPR1A/CD74/IL1B/PLA2G3/PLA2G4A/PLA2G4F/PTGS2	7
BP	GO:0048665	neuron fate specification	7/1269	32/18903	0.0046068	0.0439107	0.036279	ATOH1/DBX1/EYA1/HOXC10/HOXD10/ISL1/POU4F1	7
BP	GO:0002832	negative regulation of response to biotic stimulus	16/1269	116/18903	0.00465117	0.0442511	0.0365602	ACOD1/CD96/CR1/DRD2/HAVCR2/IL4I1/KIR2DL4/KLRC1/KLRD1/MICB/MMP12/SERPINB4/SLAMF8/TSPAN6/USP18/VSIG4	16
BP	GO:0048568	embryonic organ development	45/1269	449/18903	0.00466802	0.0443288	0.0366244	ALDH1A2/ASCL2/ATOH1/CEBPA/COL2A1/CXCL8/EN2/EOMES/EYA1/FOXC2/FOXH1/FOXN4/GATA4/GBX2/GCM1/GJB5/GJB6/HMX3/HOXA2/HOXC11/HOXC4/HOXC9/HOXD10/HOXD3/IGF2/IHH/LHFPL5/NEUROD1/NODAL/OSR2/PLG/SCT/SIX2/SIX3/SIX4/STRA6/TFAP2A/TH/TPO/TTPA/VANGL2/VAX2/WNT11/WNT7B/ZIC1	45
BP	GO:1902105	regulation of leukocyte differentiation	34/1269	317/18903	0.00468428	0.0444007	0.0366839	CCL3/CD74/CD86/CLDN18/CR1/CRTAM/FCGR2B/HLA-DOA/HLA-DRA/HLA-DRB1/IFNG/IHH/IL12RB1/IL2RA/IL34/IL4I1/LAG3/LILRB3/LILRB4/PLA2G3/POU4F1/PTPRC/RASGRP1/SLAMF8/TBX21/TCF7/TMEM176A/TMEM176B/TNFAIP6/TNFSF9/UBASH3B/VNN1/WNT10B/ZNF683	34
BP	GO:0015909	long-chain fatty acid transport	11/1269	67/18903	0.00475318	0.0449136	0.0371076	APOE/DRD2/FABP1/FABP3/NTSR1/PLA2G12B/PLA2G2A/PLA2G2D/PLA2G3/PLA2G4A/PLA2G4F	11
BP	GO:0003073	regulation of systemic arterial blood pressure	14/1269	96/18903	0.00475598	0.0449136	0.0371076	ACE2/ADRB1/AGT/AVPR1A/CALCA/CYP4F2/DRD2/KL/NOX1/NTSR1/PTPRO/RASL10B/REN/SLC2A5	14
BP	GO:0048546	digestive tract morphogenesis	9/1269	49/18903	0.00482073	0.0454412	0.0375435	AGR2/GATA4/IHH/NODAL/SFRP5/SIX2/STRA6/TP63/WNT11	9
BP	GO:0007188	adenylate cyclase-modulating G protein-coupled receptor signaling pathway	28/1269	248/18903	0.00486519	0.0457758	0.0378199	ADCY8/ADGRE1/ADGRG3/ADGRG6/ADRB1/APLP1/CALCA/CALCB/CXCL10/CXCL11/CXCL9/DRD1/DRD2/FPR1/FPR2/GHRH/GPHA2/GPR3/GRM8/HRH3/MARCO/MC3R/MCHR1/MTNR1A/PSAPL1/PTGER1/PTGER2/RAMP1	28
BP	GO:0001539	cilium or flagellum-dependent cell motility	20/1269	159/18903	0.00494158	0.0463239	0.0382728	AKAP4/APOB/ARMC2/CELF3/CFAP46/DEFB1/DNAH2/DNAI1/DRC7/EPPIN/IQCF1/KLC3/PLA2G3/RGN/ROPN1/SEMG1/SEMG2/TEKT1/TEKT5/TEX43	20
BP	GO:0060285	cilium-dependent cell motility	20/1269	159/18903	0.00494158	0.0463239	0.0382728	AKAP4/APOB/ARMC2/CELF3/CFAP46/DEFB1/DNAH2/DNAI1/DRC7/EPPIN/IQCF1/KLC3/PLA2G3/RGN/ROPN1/SEMG1/SEMG2/TEKT1/TEKT5/TEX43	20
BP	GO:0045582	positive regulation of T cell differentiation	16/1269	117/18903	0.00506126	0.0473589	0.0391279	CD74/CD86/CR1/HLA-DRA/HLA-DRB1/IFNG/IHH/IL12RB1/IL2RA/IL4I1/LILRB4/PTPRC/RASGRP1/TNFSF9/VNN1/WNT10B	16
BP	GO:0090596	sensory organ morphogenesis	30/1269	272/18903	0.00511877	0.0478095	0.0395002	AQP5/ATOH1/COL2A1/EYA1/FASLG/FOXE3/FOXN4/GBX2/GJB6/HCN1/HMX3/HOXA2/IHH/LHFPL5/NKD1/OSR2/PITX3/PTF1A/RP1/RPE65/SHROOM2/SIX2/SIX3/SIX4/SOX8/STRA6/TFAP2A/TH/VAX2/ZIC1	30
BP	GO:0001523	retinoid metabolic process	13/1269	87/18903	0.00518911	0.048378	0.0399699	ADH4/ALDH1A2/CEL/CYP2W1/LRAT/RBP1/RBP2/RBP3/RDH16/RPE65/SDR16C5/UGT1A8/UGT1A9	13
BP	GO:0046461	neutral lipid catabolic process	8/1269	41/18903	0.00527569	0.0485385	0.0401025	APOA1/APOA2/APOA4/APOA5/APOB/APOC3/PNPLA1/PNPLA3	8
BP	GO:0046464	acylglycerol catabolic process	8/1269	41/18903	0.00527569	0.0485385	0.0401025	APOA1/APOA2/APOA4/APOA5/APOB/APOC3/PNPLA1/PNPLA3	8
BP	GO:0051281	positive regulation of release of sequestered calcium ion into cytosol	8/1269	41/18903	0.00527569	0.0485385	0.0401025	CX3CL1/CXCL10/CXCL11/CXCL9/DRD1/F2/NPSR1/NTSR1	8
BP	GO:0071216	cellular response to biotic stimulus	29/1269	261/18903	0.00527718	0.0485385	0.0401025	ACOD1/ANKRD1/CCL3/CCL5/CCR5/CD274/CD55/CD86/CLEC7A/CX3CL1/CXCL10/CXCL11/CXCL13/CXCL8/CXCL9/FCGR2B/GFI1/HAVCR2/HMGCS2/IL1B/JAK2/KLRC4-KLRK1/KLRK1/MRC1/PDCD1LG2/PPBP/PTAFR/TLR1/TLR2	29
BP	GO:0017121	plasma membrane phospholipid scrambling	6/1269	25/18903	0.00529781	0.0485385	0.0401025	ANO9/ATG9B/FASLG/TRPC5/XKR7/XKR9	6
BP	GO:0019755	one-carbon compound transport	6/1269	25/18903	0.00529781	0.0485385	0.0401025	AQP3/AQP5/AQP9/RHAG/SLC14A1/UPK3A	6
BP	GO:0032693	negative regulation of interleukin-10 production	6/1269	25/18903	0.00529781	0.0485385	0.0401025	CD274/FCGR2B/IDO1/LILRB4/PDCD1LG2/TRIB2	6
BP	GO:0098581	detection of external biotic stimulus	6/1269	25/18903	0.00529781	0.0485385	0.0401025	CLEC6A/CLEC7A/HLA-DRB1/NAIP/TLR1/TLR2	6
BP	GO:2000311	regulation of AMPA receptor activity	6/1269	25/18903	0.00529781	0.0485385	0.0401025	ARC/CACNG4/NLGN1/SHANK1/SHISA6/SHISA9	6
BP	GO:0120254	olefinic compound metabolic process	20/1269	160/18903	0.00530133	0.0485385	0.0401025	ADH4/AFP/ALDH1A2/ALOX12B/ALOX15B/ALOXE3/CEL/CLCN2/CYP2B6/CYP4F2/ELOVL3/GRIN1/LHB/LRAT/PLA2G4A/PTGS2/RDH16/RPE65/SCNN1B/SDR16C5	20
BP	GO:0046503	glycerolipid catabolic process	11/1269	68/18903	0.00533475	0.0487571	0.0402831	APOA1/APOA2/APOA4/APOA5/APOB/APOC3/PLA2G4A/PLA2G4E/PLA2G4F/PNPLA1/PNPLA3	11
BP	GO:0070633	transepithelial transport	7/1269	33/18903	0.0055146	0.0498838	0.041214	ABCB1/ABCC2/CFTR/CLDN3/RHCG/SCNN1B/SLC1A3	7
BP	GO:2000191	regulation of fatty acid transport	7/1269	33/18903	0.0055146	0.0498838	0.041214	CYP4F2/ERFE/FABP3/IL1B/NTSR1/PLA2G3/PLA2G4A	7
BP	GO:0045604	regulation of epidermal cell differentiation	10/1269	59/18903	0.00552272	0.0498838	0.041214	ABCA12/ALOX15B/AQP3/ATOH1/CD109/KRT84/PLAAT4/REG3G/TP63/ZBED2	10
BP	GO:0061098	positive regulation of protein tyrosine kinase activity	10/1269	59/18903	0.00552272	0.0498838	0.041214	AGT/ALKAL1/AREG/CCL5/DOCK3/EGF/EREG/FCGR1A/IL34/NCF1	10
BP	GO:0002269	leukocyte activation involved in inflammatory response	9/1269	50/18903	0.0055365	0.0498838	0.041214	C1QA/CCL3/CX3CL1/IFNG/JAK2/PTPRC/SCNN1B/SPHK1/TLR2	9
BP	GO:0002827	positive regulation of T-helper 1 type immune response	5/1269	18/18903	0.0055459	0.0498838	0.041214	IL12RB1/IL1B/PLA2G4A/SLC11A1/TBX21	5
BP	GO:0007635	chemosensory behavior	5/1269	18/18903	0.0055459	0.0498838	0.041214	LMX1A/OBP2B/P2RX3/PRKCG/SHANK1	5
BP	GO:0070230	positive regulation of lymphocyte apoptotic process	5/1269	18/18903	0.0055459	0.0498838	0.041214	CCL5/CD274/IDO1/LGALS14/PDCD1	5
BP	GO:0090493	catecholamine uptake	5/1269	18/18903	0.0055459	0.0498838	0.041214	DRD1/DRD2/RAB3B/SLC22A2/SLC6A2	5
CC	GO:0016324	apical plasma membrane	65/1338	368/19869	6.34929e-13	1.99707e-10	1.64803e-10	ABCB1/ABCC2/ABCG5/ABCG8/ACE2/ADCY8/ANO1/AQP2/AQP5/ATP12A/BST2/CA4/CEACAM20/CEACAM6/CFTR/CNTFR/CYP4F2/DPEP1/ENPP3/FRMD1/GJB6/GP2/GPR143/KCNC2/KCNE1/KL/LHFPL5/MGAM/MUC20/PDZD3/PLET1/PTPRO/RAB27B/RHCG/SCNN1B/SCNN1G/SHROOM2/SHROOM4/SLC15A1/SLC17A1/SLC17A3/SLC22A11/SLC22A12/SLC22A2/SLC23A1/SLC26A2/SLC26A3/SLC2A5/SLC34A2/SLC38A3/SLC39A4/SLC3A1/SLC5A6/SLC5A8/SLC6A14/SLC7A9/TDGF1/TF/TMEM114/TRPM6/TRPV5/U…	65
CC	GO:0009897	external side of plasma membrane	75/1338	462/19869	8.89562e-13	1.99707e-10	1.64803e-10	ABCB1/ACKR4/ADAM20/ADAM21/ADGRE1/ASGR1/CA4/CCR5/CD163/CD226/CD244/CD274/CD74/CD84/CD86/CD8A/CLEC19A/CLEC2B/CLEC4C/CLEC4D/CLEC4E/CLEC6A/CNTFR/CSF3R/CXCL10/CXCL9/CXCR1/CXCR2/CXCR4/ENPP3/F10/F2/FASLG/FCGR1A/FCGR2B/FCGR3A/FCGRT/FCRL6/FGA/FGG/GP2/HLA-DRB1/IL12RB1/IL2RA/IL2RB/IL31RA/IL9R/ITGAD/KLRC1/KLRC3/KLRC4/KLRC4-KLRK1/KLRD1/KLRK1/LAG3/LY6G6D/MICB/MSR1/PDCD1/PDCD1LG2/PLET1/PLG/PTPRC/RAET1E/RTBDN/SC…	75
CC	GO:0000786	nucleosome	35/1338	133/19869	1.52843e-12	2.28755e-10	1.88774e-10	H1-2/H1-3/H1-5/H2AC13/H2AC16/H2AC17/H2AC20/H2AC4/H2AC7/H2AP/H2BC11/H2BC14/H2BC15/H2BC17/H2BC18/H2BC3/H2BC4/H2BC6/H2BC9/H3C1/H3C10/H3C11/H3C12/H3C13/H3C14/H3C4/H3C7/H4C1/H4C11/H4C13/H4C3/H4C4/H4C5/H4C6/H4C8	35
CC	GO:0045177	apical part of cell	70/1338	435/19869	7.90129e-12	8.8692e-10	7.31909e-10	ABCB1/ABCC2/ABCG5/ABCG8/ACE2/ADCY8/ANO1/AQP2/AQP5/AQP8/ATP12A/BST2/CA4/CEACAM20/CEACAM6/CFTR/CNTFR/CYP4F2/DPEP1/ENPP3/FABP1/FRMD1/GJB6/GP2/GPR143/HOMER2/KCNC2/KCNE1/KL/LHFPL5/MGAM/MUC20/PDZD3/PLET1/PTPRO/RAB27B/REN/RHCG/SCNN1B/SCNN1G/SHROOM2/SHROOM4/SLC15A1/SLC17A1/SLC17A3/SLC22A11/SLC22A12/SLC22A2/SLC23A1/SLC26A2/SLC26A3/SLC2A5/SLC34A2/SLC38A3/SLC39A4/SLC3A1/SLC5A6/SLC5A8/SLC6A14/SLC7A11/SLC7A9/…	70
CC	GO:0042613	MHC class II protein complex	12/1338	17/19869	3.73951e-11	3.35808e-09	2.77118e-09	CD74/HLA-DMA/HLA-DMB/HLA-DOA/HLA-DPA1/HLA-DPB1/HLA-DQA1/HLA-DQB1/HLA-DQB2/HLA-DRA/HLA-DRB1/HLA-DRB5	12
CC	GO:0042611	MHC protein complex	12/1338	25/19869	1.89209e-08	1.41591e-06	1.16845e-06	CD74/HLA-DMA/HLA-DMB/HLA-DOA/HLA-DPA1/HLA-DPB1/HLA-DQA1/HLA-DQB1/HLA-DQB2/HLA-DRA/HLA-DRB1/HLA-DRB5	12
CC	GO:0043505	CENP-A containing nucleosome	10/1338	18/19869	4.92823e-08	2.76597e-06	2.28255e-06	H2AC4/H2BC11/H4C1/H4C11/H4C13/H4C3/H4C4/H4C5/H4C6/H4C8	10
CC	GO:0061638	CENP-A containing chromatin	10/1338	18/19869	4.92823e-08	2.76597e-06	2.28255e-06	H2AC4/H2BC11/H4C1/H4C11/H4C13/H4C3/H4C4/H4C5/H4C6/H4C8	10
CC	GO:0034506	chromosome, centromeric core domain	10/1338	19/19869	9.77414e-08	4.87621e-06	4.02397e-06	H2AC4/H2BC11/H4C1/H4C11/H4C13/H4C3/H4C4/H4C5/H4C6/H4C8	10
CC	GO:0032993	protein-DNA complex	38/1338	225/19869	1.34439e-07	6.03632e-06	4.98133e-06	EYA1/H1-2/H1-3/H1-5/H2AC13/H2AC16/H2AC17/H2AC20/H2AC4/H2AC7/H2AP/H2BC11/H2BC14/H2BC15/H2BC17/H2BC18/H2BC3/H2BC4/H2BC6/H2BC9/H3C1/H3C10/H3C11/H3C12/H3C13/H3C14/H3C4/H3C7/H4C1/H4C11/H4C13/H4C3/H4C4/H4C5/H4C6/H4C8/ST18/TBX5	38
CC	GO:0034358	plasma lipoprotein particle	13/1338	36/19869	2.95815e-07	1.10684e-05	9.13392e-06	APOA1/APOA2/APOA4/APOA5/APOB/APOC3/APOE/APOL1/HPR/LPA/MSR1/SAA2/SAA4	13
CC	GO:1990777	lipoprotein particle	13/1338	36/19869	2.95815e-07	1.10684e-05	9.13392e-06	APOA1/APOA2/APOA4/APOA5/APOB/APOC3/APOE/APOL1/HPR/LPA/MSR1/SAA2/SAA4	13
CC	GO:0030667	secretory granule membrane	46/1338	313/19869	4.73788e-07	1.63639e-05	1.35039e-05	ABCA12/ABCA3/ADGRG3/ATP8B3/BST2/CA4/CD109/CD55/CEACAM3/CEACAM6/CEACAM8/CLEC12A/CLEC4C/CLEC4D/CLEC5A/CPNE1/CR1/CXCR1/CXCR2/CYBB/DBH/FCAR/FCGR2A/FCGR3B/FPR1/FPR2/GP2/GPR84/LILRB3/LY6G6F/MGAM/MMP25/PTAFR/PTPRC/RAB26/RAB27B/RHOF/SIGLEC14/SIGLEC5/SLC11A1/SLC2A5/SPACA3/SYT5/TLR2/VNN1/ZG16	46
CC	GO:0034364	high-density lipoprotein particle	11/1338	27/19869	5.913e-07	1.89638e-05	1.56494e-05	APOA1/APOA2/APOA4/APOA5/APOB/APOC3/APOE/APOL1/HPR/SAA2/SAA4	11
CC	GO:0030666	endocytic vesicle membrane	33/1338	194/19869	7.45898e-07	2.23272e-05	1.8425e-05	ACE2/APOB/APOE/AREG/CACNG4/CD163/CD74/CFTR/CLEC4E/CSF3R/CYBB/EGF/EREG/FCGR1A/HLA-DPA1/HLA-DPB1/HLA-DQA1/HLA-DQB1/HLA-DQB2/HLA-DRA/HLA-DRB1/HLA-DRB5/MARCO/MSR1/RAB38/SLC11A1/SYT7/TF/TLR1/TLR2/WNT5B/WNT7A/WNT7B	33
CC	GO:0032994	protein-lipid complex	13/1338	39/19869	8.59556e-07	2.41213e-05	1.99055e-05	APOA1/APOA2/APOA4/APOA5/APOB/APOC3/APOE/APOL1/HPR/LPA/MSR1/SAA2/SAA4	13
CC	GO:0031093	platelet alpha granule lumen	17/1338	67/19869	1.45996e-06	3.85602e-05	3.18209e-05	AHSG/ALB/EGF/F5/FGA/FGG/HRG/IGF2/KNG1/LEFTY2/MMRN1/ORM1/ORM2/PLG/PPBP/SERPINA1/SRGN	17
CC	GO:0030669	clathrin-coated endocytic vesicle membrane	17/1338	72/19869	4.25947e-06	0.00010625	8.76803e-05	APOB/APOE/AREG/CD74/CFTR/EGF/EREG/FCGR1A/HLA-DPA1/HLA-DPB1/HLA-DQA1/HLA-DQB1/HLA-DQB2/HLA-DRA/HLA-DRB1/HLA-DRB5/TF	17
CC	GO:0042627	chylomicron	7/1338	13/19869	7.39681e-06	0.000174798	0.000144248	APOA1/APOA2/APOA4/APOA5/APOB/APOC3/APOE	7
CC	GO:0031091	platelet alpha granule	19/1338	91/19869	8.2479e-06	0.000185165	0.000152803	AHSG/ALB/CD109/EGF/F5/FGA/FGG/HRG/IGF2/KNG1/LEFTY2/LY6G6F/MMRN1/ORM1/ORM2/PLG/PPBP/SERPINA1/SRGN	19
CC	GO:0034361	very-low-density lipoprotein particle	8/1338	20/19869	2.5095e-05	0.000512165	0.000422652	APOA1/APOA2/APOA4/APOA5/APOB/APOC3/APOE/APOL1	8
CC	GO:0034385	triglyceride-rich plasma lipoprotein particle	8/1338	20/19869	2.5095e-05	0.000512165	0.000422652	APOA1/APOA2/APOA4/APOA5/APOB/APOC3/APOE/APOL1	8
CC	GO:0005788	endoplasmic reticulum lumen	41/1338	312/19869	3.09112e-05	0.000603441	0.000497975	ACE2/AFP/AHSG/ALB/AMELX/APOA1/APOA2/APOA4/APOA5/APOB/APOE/APOL1/ARSF/CES1/COL2A1/COL9A1/COL9A3/COLGALT2/CP/CYP2W1/ERP27/F10/F2/F5/F7/FGA/FGG/FMO1/IGFBP1/KNG1/MTTP/NOTUM/PTGS2/SERPINA1/SERPINA10/SERPIND1/TF/TNC/WNT5B/WNT7A/WNT7B	41
CC	GO:0043195	terminal bouton	12/1338	47/19869	4.75157e-05	0.00088894	0.000733576	CALB2/CALCA/CPLX2/GHRH/GRIN1/KCNC2/NPY/NTSR1/P2RX3/SLC18A1/TH/UNC13A	12
CC	GO:0098576	lumenal side of membrane	10/1338	35/19869	7.18637e-05	0.00129067	0.00106509	AQP2/CD74/HLA-DPA1/HLA-DPB1/HLA-DQA1/HLA-DQB1/HLA-DQB2/HLA-DRA/HLA-DRB1/HLA-DRB5	10
CC	GO:0098553	lumenal side of endoplasmic reticulum membrane	9/1338	29/19869	8.09287e-05	0.00138164	0.00114016	CD74/HLA-DPA1/HLA-DPB1/HLA-DQA1/HLA-DQB1/HLA-DQB2/HLA-DRA/HLA-DRB1/HLA-DRB5	9
CC	GO:0031526	brush border membrane	13/1338	57/19869	8.3083e-05	0.00138164	0.00114016	ACE2/CA4/MTTP/SLC17A3/SLC22A12/SLC26A3/SLC28A1/SLC34A2/SLC3A1/SLC5A6/SLC7A11/SLC7A9/TRPM6	13
CC	GO:0045334	clathrin-coated endocytic vesicle	17/1338	90/19869	9.27471e-05	0.00148727	0.00122733	APOB/APOE/AREG/CD74/CFTR/EGF/EREG/FCGR1A/HLA-DPA1/HLA-DPB1/HLA-DQA1/HLA-DQB1/HLA-DQB2/HLA-DRA/HLA-DRB1/HLA-DRB5/TF	17
CC	GO:0030139	endocytic vesicle	42/1338	343/19869	0.000127107	0.00196796	0.00162401	ACE2/AMELX/APOA1/APOB/APOE/AREG/AVPR1A/CACNG4/CD163/CD74/CFTR/CLEC4E/CSF3R/CYBB/DRD2/EGF/EREG/FCGR1A/FFAR4/GNLY/HLA-DPA1/HLA-DPB1/HLA-DQA1/HLA-DQB1/HLA-DQB2/HLA-DRA/HLA-DRB1/HLA-DRB5/MARCO/MSR1/NCF1/NCF2/RAB38/SLC11A1/SPHK1/SYT7/TF/TLR1/TLR2/WNT5B/WNT7A/WNT7B	42
CC	GO:0097060	synaptic membrane	45/1338	378/19869	0.000143516	0.00214795	0.00177254	ADCY8/ARC/ATP1A3/CACNG4/CBLN1/CHRNA2/CHRNA7/CHRND/CLSTN2/DGKB/DRD1/DRD2/ENO2/FARP1/GABRA3/GABRA4/GABRE/GABRG3/GABRP/GLRA2/GRID2/GRIN1/GRIP2/HTR3A/IL31RA/KCNC2/KCND3/KCTD16/KCTD8/LHFPL4/LRFN2/NLGN1/P2RX3/PRKCG/PTPRD/PTPRO/RIMS4/SHANK1/SHISA6/SHISA9/SLC6A2/SLC6A4/SRPX2/SYT7/UNC13A	45
CC	GO:0070820	tertiary granule	24/1338	164/19869	0.000265033	0.0038135	0.003147	CD55/CEACAM8/CLEC12A/CLEC4C/CLEC4D/CLEC5A/CR1/CRISP3/CYBB/FCAR/FPR1/FPR2/GGH/GPR84/LYZ/MGAM/ORM1/PPBP/PTAFR/QPCT/SIGLEC14/SIGLEC5/SLC11A1/TNFAIP6	24
CC	GO:0005882	intermediate filament	29/1338	215/19869	0.00027273	0.0038135	0.003147	EVPLL/HLA-DRB1/KRT13/KRT14/KRT16/KRT2/KRT23/KRT3/KRT31/KRT32/KRT35/KRT37/KRT38/KRT39/KRT40/KRT5/KRT6A/KRT7/KRT74/KRT78/KRT84/KRT86/KRT9/KRTAP1-1/KRTAP13-2/KRTAP3-2/KRTAP5-1/KRTAP5-5/KRTAP5-7	29
CC	GO:0072562	blood microparticle	22/1338	145/19869	0.000280279	0.0038135	0.003147	AGT/AHSG/ALB/APOA1/APOA2/APOA4/APOE/APOL1/C1QB/CP/F2/FGA/FGG/HPR/HRG/HSPA6/ITIH4/KNG1/ORM1/ORM2/PLG/TF	22
CC	GO:0070821	tertiary granule membrane	14/1338	73/19869	0.000319374	0.00421762	0.00348048	CEACAM8/CLEC12A/CLEC4C/CLEC4D/CLEC5A/CYBB/FCAR/FPR2/GPR84/MGAM/PTAFR/SIGLEC14/SIGLEC5/SLC11A1	14
CC	GO:0045095	keratin filament	17/1338	101/19869	0.000393727	0.00505096	0.00416818	KRT13/KRT14/KRT2/KRT3/KRT5/KRT6A/KRT7/KRT74/KRT78/KRT84/KRT86/KRT9/KRTAP1-1/KRTAP3-2/KRTAP5-1/KRTAP5-5/KRTAP5-7	17
CC	GO:0034702	monoatomic ion channel complex	36/1338	296/19869	0.000424996	0.00530064	0.00437423	ANO1/BEST3/CACNG1/CACNG4/CFTR/CHRFAM7A/CHRNA2/CHRNA7/CHRND/CLCN2/CNGA1/DPP10/GABRA3/GABRA4/GABRE/GABRG3/GABRP/GLRA2/GRID2/GRIN1/HCN1/HCN2/HCN4/HTR3A/KCNC2/KCND3/KCNE1/KCNG1/SCN5A/SCNN1B/SCNN1G/SHISA6/SHISA9/TRPC5/TRPV6/VWC2	36
CC	GO:0005903	brush border	17/1338	102/19869	0.00044336	0.00538023	0.00443991	ACE2/CA4/MTTP/PDZD3/SLC15A1/SLC17A3/SLC22A12/SLC23A1/SLC26A3/SLC28A1/SLC34A2/SLC3A1/SLC5A6/SLC7A11/SLC7A9/SOAT2/TRPM6	17
CC	GO:0062023	collagen-containing extracellular matrix	48/1338	433/19869	0.000466303	0.00538733	0.00444576	AGT/AHSG/AMELX/ANXA8/APLP1/APOA1/APOA4/APOC3/APOE/C1QA/C1QB/CBLN1/COL2A1/COL6A5/COL6A6/COL9A1/COL9A3/F2/F7/FGA/FGG/FGL1/FREM1/FREM2/GDF10/GPC5/HRG/ITIH4/KNG1/L1CAM/LEFTY2/MMRN1/ORM1/ORM2/PLG/PRTN3/RBP3/RTBDN/S100A8/S100A9/SERPINA1/SRPX2/TINAG/TNC/VWC2/WNT5B/ZG16/ZP2	48
CC	GO:0030658	transport vesicle membrane	29/1338	222/19869	0.000467941	0.00538733	0.00444576	ABCA12/AQP2/AREG/CA4/CD74/DBH/DRD2/HLA-DPA1/HLA-DPB1/HLA-DQA1/HLA-DQB1/HLA-DQB2/HLA-DRA/HLA-DRB1/HLA-DRB5/RAB26/RAB27B/RAB3B/SLC18A1/SLC6A17/SV2C/SYN3/SYNGR4/SYNPR/SYT10/SYT12/SYT5/SYT7/UNC13A	29
CC	GO:0001533	cornified envelope	12/1338	59/19869	0.000480817	0.00539717	0.00445388	EVPLL/KRT16/KRT2/PI3/SCEL/SERPINB2/SERPINB5/SPRR1B/SPRR2D/SPRR2E/SPRR2F/SPRR3	12
CC	GO:0030665	clathrin-coated vesicle membrane	20/1338	132/19869	0.000529496	0.00579863	0.00478518	ADCY8/APOB/APOE/AREG/CD74/CFTR/EGF/EREG/FCGR1A/GAD1/HLA-DPA1/HLA-DPB1/HLA-DQA1/HLA-DQB1/HLA-DQB2/HLA-DRA/HLA-DRB1/HLA-DRB5/SLC18A1/TF	20
CC	GO:0031430	M band	7/1338	23/19869	0.000581288	0.00621425	0.00512816	ANK1/LMOD3/MYOM3/SMPX/SMTNL1/SMTNL2/TRIM63	7
CC	GO:0045211	postsynaptic membrane	33/1338	269/19869	0.00062071	0.00648137	0.00534859	ARC/CACNG4/CBLN1/CHRNA2/CHRNA7/CHRND/CLSTN2/DGKB/DRD1/DRD2/FARP1/GABRA3/GABRA4/GABRE/GABRG3/GABRP/GLRA2/GRID2/GRIN1/GRIP2/HTR3A/KCNC2/KCND3/KCTD16/KCTD8/LHFPL4/LRFN2/NLGN1/PTPRO/SHANK1/SHISA6/SHISA9/SLC6A4	33
CC	GO:0043197	dendritic spine	24/1338	175/19869	0.000695739	0.00698041	0.00576041	ARC/ATP1A3/CTTNBP2/DRD1/DRD2/FARP1/FBXO2/FCGR2B/GRID2/GRIN1/IGF2BP1/KCND3/KCNN2/MT3/NLGN1/NOS1/NTSR1/P2RX3/PRKAR2B/PTPRO/SHANK1/SHISA6/SHISA9/SLA	24
CC	GO:0005796	Golgi lumen	17/1338	106/19869	0.000699595	0.00698041	0.00576041	DEFB1/F10/F2/F7/GPC5/LHB/MUC12/MUC16/MUC19/MUC20/MUC5AC/MUC5B/NCAN/WNT5B/WNT7A/WNT7B/ZG16	17
CC	GO:0044309	neuron spine	24/1338	176/19869	0.000755323	0.00737261	0.00608406	ARC/ATP1A3/CTTNBP2/DRD1/DRD2/FARP1/FBXO2/FCGR2B/GRID2/GRIN1/IGF2BP1/KCND3/KCNN2/MT3/NLGN1/NOS1/NTSR1/P2RX3/PRKAR2B/PTPRO/SHANK1/SHISA6/SHISA9/SLA	24
CC	GO:0045111	intermediate filament cytoskeleton	31/1338	253/19869	0.000910618	0.00869931	0.0071789	EVPLL/HLA-DRB1/KRT13/KRT14/KRT16/KRT2/KRT23/KRT3/KRT31/KRT32/KRT35/KRT37/KRT38/KRT39/KRT40/KRT5/KRT6A/KRT7/KRT74/KRT78/KRT84/KRT86/KRT9/KRTAP1-1/KRTAP13-2/KRTAP3-2/KRTAP5-1/KRTAP5-5/KRTAP5-7/NR1I2/S100A8	31
CC	GO:0009925	basal plasma membrane	31/1338	254/19869	0.000972003	0.00909228	0.00750318	ADCY8/ALPK2/ANK1/AQP2/AQP3/AQP5/AQP9/ATP12A/CLCA2/CLDN8/FRMPD2/KCNC2/LPO/MTTP/MUC20/NAIP/NKD2/RHCG/SHROOM4/SLC13A3/SLC14A1/SLC16A7/SLC1A3/SLC23A1/SLC38A3/SLC39A5/SLC43A3/SLC4A4/SLC51B/SLC5A6/TF	31
CC	GO:0098862	cluster of actin-based cell projections	22/1338	159/19869	0.00101119	0.00926582	0.0076464	ACE2/CA4/HOMER2/IDO1/LHFPL5/MPP1/MTTP/PDZD3/SLC15A1/SLC17A3/SLC22A12/SLC23A1/SLC26A3/SLC28A1/SLC34A2/SLC3A1/SLC5A6/SLC7A11/SLC7A9/SOAT2/TMC2/TRPM6	22
CC	GO:0044194	cytolytic granule	5/1338	13/19869	0.00112003	0.0100578	0.00829999	GNLY/GZMH/NKG7/PRF1/SRGN	5
CC	GO:0045121	membrane raft	37/1338	326/19869	0.00130113	0.011455	0.00945299	ACE2/ADCY8/ANO1/ARC/ARID3A/BIRC3/BST2/CD226/CD55/CD8A/CDH15/CHRNA7/CR1/ENO2/FASLG/FYB2/GP2/HPSE/JAK2/KCNE1/LCK/NOS1/NTSR1/P2RX3/PLLP/PRKAR2B/PRTN3/PTGS2/PTPRC/SCN5A/SLC6A2/SLC6A4/STOML3/TDGF1/TLR1/TLR2/TRPC5	37
CC	GO:0098857	membrane microdomain	37/1338	327/19869	0.00137455	0.0118687	0.00979439	ACE2/ADCY8/ANO1/ARC/ARID3A/BIRC3/BST2/CD226/CD55/CD8A/CDH15/CHRNA7/CR1/ENO2/FASLG/FYB2/GP2/HPSE/JAK2/KCNE1/LCK/NOS1/NTSR1/P2RX3/PLLP/PRKAR2B/PRTN3/PTGS2/PTPRC/SCN5A/SLC6A2/SLC6A4/STOML3/TDGF1/TLR1/TLR2/TRPC5	37
CC	GO:0045178	basal part of cell	32/1338	272/19869	0.00149857	0.0126954	0.0104766	ADCY8/ALPK2/ANK1/AQP2/AQP3/AQP5/AQP9/ATP12A/CLCA2/CLDN8/FRMPD2/GKN2/KCNC2/LPO/MTTP/MUC20/NAIP/NKD2/RHCG/SHROOM4/SLC13A3/SLC14A1/SLC16A7/SLC1A3/SLC23A1/SLC38A3/SLC39A5/SLC43A3/SLC4A4/SLC51B/SLC5A6/TF	32
CC	GO:0031253	cell projection membrane	38/1338	344/19869	0.00184219	0.0153175	0.0126404	ACE2/AIF1L/CA4/CDHR1/CEACAM20/CNGA1/DPEP1/DRD1/DRD2/FFAR4/FSCN1/GABRA3/GABRA4/GABRE/GABRG3/KCNC2/MCHR1/MTTP/MUC20/PDE6A/PLA2G4F/PLEK/ROBO2/SHISA6/SHISA9/SLC17A3/SLC22A12/SLC26A2/SLC26A3/SLC28A1/SLC34A2/SLC3A1/SLC5A6/SLC7A11/SLC7A9/TAS2R43/TAS2R46/TRPM6	38
CC	GO:0034707	chloride channel complex	10/1338	52/19869	0.00217797	0.0177802	0.0146726	ANO1/BEST3/CFTR/CLCN2/GABRA3/GABRA4/GABRE/GABRG3/GABRP/GLRA2	10
CC	GO:0101003	ficolin-1-rich granule membrane	11/1338	61/19869	0.00228953	0.0180821	0.0149218	CD55/CLEC4C/CLEC4D/CR1/FCAR/FPR1/FPR2/MGAM/SIGLEC14/SIGLEC5/SLC11A1	11
CC	GO:0031672	A band	8/1338	36/19869	0.0022955	0.0180821	0.0149218	ANK1/LMOD3/MYL3/MYOM3/SMPX/SMTNL1/SMTNL2/TRIM63	8
CC	GO:0031983	vesicle lumen	36/1338	327/19869	0.00253048	0.0195894	0.0161657	AHSG/ALB/APOA1/APOB/CRISP3/CTSW/DBH/EGF/F5/FASLG/FGA/FGG/GGH/HK3/HPSE/HRG/HSPA6/IGF2/ITIH4/KNG1/LEFTY2/LYZ/MMRN1/ORM1/ORM2/PLG/PPBP/PRTN3/QPCT/S100A12/S100A8/S100A9/SERPINA1/SERPINB3/SRGN/TF	36
CC	GO:0001772	immunological synapse	9/1338	45/19869	0.00270306	0.0205708	0.0169755	CRTAM/FYB2/GZMA/HAVCR2/HLA-DRA/HLA-DRB1/IL4I1/LCK/VAV3	9
CC	GO:1902495	transmembrane transporter complex	40/1338	379/19869	0.0032431	0.0242692	0.0200276	ABCG5/ABCG8/ANO1/ATP12A/ATP1A3/BEST3/CACNG1/CACNG4/CFTR/CHRFAM7A/CHRNA2/CHRNA7/CHRND/CLCN2/CNGA1/DPP10/GABRA3/GABRA4/GABRE/GABRG3/GABRP/GLRA2/GRID2/GRIN1/HCN1/HCN2/HCN4/HTR3A/KCNC2/KCND3/KCNE1/KCNG1/SCN5A/SCNN1B/SCNN1G/SHISA6/SHISA9/TRPC5/TRPV6/VWC2	40
CC	GO:0060205	cytoplasmic vesicle lumen	35/1338	325/19869	0.00410698	0.0302301	0.0249466	AHSG/ALB/APOA1/CRISP3/CTSW/DBH/EGF/F5/FASLG/FGA/FGG/GGH/HK3/HPSE/HRG/HSPA6/IGF2/ITIH4/KNG1/LEFTY2/LYZ/MMRN1/ORM1/ORM2/PLG/PPBP/PRTN3/QPCT/S100A12/S100A8/S100A9/SERPINA1/SERPINB3/SRGN/TF	35
CC	GO:0043679	axon terminus	16/1338	115/19869	0.00440409	0.0318941	0.0263198	ATP1A3/CALB2/CALCA/CPLX2/DRD2/GAD1/GHRH/GRIN1/KCNC2/NPY/NTSR1/P2RX3/PRKCG/SLC18A1/TH/UNC13A	16
CC	GO:1990351	transporter complex	41/1338	405/19869	0.00599095	0.0426974	0.035235	ABCG5/ABCG8/ANO1/ATP12A/ATP1A3/ATP8B3/BEST3/CACNG1/CACNG4/CFTR/CHRFAM7A/CHRNA2/CHRNA7/CHRND/CLCN2/CNGA1/DPP10/GABRA3/GABRA4/GABRE/GABRG3/GABRP/GLRA2/GRID2/GRIN1/HCN1/HCN2/HCN4/HTR3A/KCNC2/KCND3/KCNE1/KCNG1/SCN5A/SCNN1B/SCNN1G/SHISA6/SHISA9/TRPC5/TRPV6/VWC2	41
CC	GO:0034774	secretory granule lumen	34/1338	322/19869	0.00625028	0.0438496	0.0361858	AHSG/ALB/APOA1/CRISP3/CTSW/DBH/EGF/F5/FGA/FGG/GGH/HK3/HPSE/HRG/HSPA6/IGF2/ITIH4/KNG1/LEFTY2/LYZ/MMRN1/ORM1/ORM2/PLG/PPBP/PRTN3/QPCT/S100A12/S100A8/S100A9/SERPINA1/SERPINB3/SRGN/TF	34
CC	GO:1902711	GABA-A receptor complex	5/1338	19/19869	0.00721172	0.0498163	0.0411097	GABRA3/GABRA4/GABRE/GABRG3/GABRP	5
MF	GO:0030527	structural constituent of chromatin	35/1289	99/18432	2.10138e-16	1.85552e-13	1.49751e-13	H1-2/H1-3/H1-5/H2AC13/H2AC16/H2AC17/H2AC20/H2AC4/H2AC7/H2AP/H2BC11/H2BC14/H2BC15/H2BC17/H2BC18/H2BC3/H2BC4/H2BC6/H2BC9/H3C1/H3C10/H3C11/H3C12/H3C13/H3C14/H3C4/H3C7/H4C1/H4C11/H4C13/H4C3/H4C4/H4C5/H4C6/H4C8	35
MF	GO:0048018	receptor ligand activity	81/1289	491/18432	3.04569e-13	1.34467e-10	1.08523e-10	AGT/ALKAL1/AMELX/APOA1/AREG/CALCA/CALCB/CCK/CCL1/CCL13/CCL18/CCL26/CCL3/CCL3L3/CCL4/CCL5/CCL7/CCL8/CMTM2/CX3CL1/CXCL10/CXCL11/CXCL13/CXCL14/CXCL8/CXCL9/EGF/EREG/ERFE/F2/FASLG/FGF19/FGF20/FGF3/FGF4/GDF10/GHRH/GPHA2/GUCA2A/HCRT/IFNE/IFNG/IFNK/IGF2/IL17F/IL1B/IL1RN/IL21/IL22/IL34/INSL4/INSL5/KL/LEFTY1/LEFTY2/LHB/MLN/NODAL/NPY/OSM/PPBP/PYY/REG1A/SCT/SECTM1/SEMA3D/SEMA5A/SLURP1/TAFA4/TDGF1/TG/THNSL2/T…	81
MF	GO:0030546	signaling receptor activator activity	81/1289	498/18432	6.59465e-13	1.94103e-10	1.56652e-10	AGT/ALKAL1/AMELX/APOA1/AREG/CALCA/CALCB/CCK/CCL1/CCL13/CCL18/CCL26/CCL3/CCL3L3/CCL4/CCL5/CCL7/CCL8/CMTM2/CX3CL1/CXCL10/CXCL11/CXCL13/CXCL14/CXCL8/CXCL9/EGF/EREG/ERFE/F2/FASLG/FGF19/FGF20/FGF3/FGF4/GDF10/GHRH/GPHA2/GUCA2A/HCRT/IFNE/IFNG/IFNK/IGF2/IL17F/IL1B/IL1RN/IL21/IL22/IL34/INSL4/INSL5/KL/LEFTY1/LEFTY2/LHB/MLN/NODAL/NPY/OSM/PPBP/PYY/REG1A/SCT/SECTM1/SEMA3D/SEMA5A/SLURP1/TAFA4/TDGF1/TG/THNSL2/T…	81
MF	GO:0140375	immune receptor activity	38/1289	148/18432	1.22471e-12	2.70354e-10	2.18191e-10	ACKR4/CCR5/CD74/CNTFR/CR1/CSF3R/CXCR1/CXCR2/CXCR4/FCGR1A/FCGR2B/FCGR3A/FPR1/FPR2/HLA-DOA/HLA-DPA1/HLA-DQA1/HLA-DQB1/HLA-DQB2/HLA-DRA/HLA-DRB1/IL12RB1/IL17REL/IL18RAP/IL1R2/IL1RAPL2/IL2RA/IL2RB/IL31RA/IL9R/KIR2DL4/KIR3DL1/KLRC1/KLRC4-KLRK1/KLRD1/KLRK1/LILRA6/LILRB3	38
MF	GO:0001664	G protein-coupled receptor binding	55/1289	289/18432	7.74903e-12	1.36848e-09	1.10444e-09	ADRB1/AGT/APLP1/ATP1A3/AVPR1A/CALCA/CALCB/CCKBR/CCL1/CCL13/CCL18/CCL26/CCL3/CCL3L3/CCL4/CCL5/CCL7/CCL8/CX3CL1/CXCL10/CXCL11/CXCL13/CXCL14/CXCL8/CXCL9/DEFB1/FPR1/GHRH/GPHA2/HCRT/HOMER2/INSL5/JAK2/MARCO/MLN/NPY/PACRG/PPBP/PROK2/PTGER1/PYY/REEP1/RNF43/RTP3/RTP5/SCT/SHANK1/TAC1/TFF2/WNT10B/WNT11/WNT5B/WNT7A/WNT7B/XCL2	55
MF	GO:0005125	cytokine activity	47/1289	237/18432	5.9811e-11	8.80218e-09	7.10386e-09	ALKAL1/AREG/CCL1/CCL13/CCL18/CCL26/CCL3/CCL3L3/CCL4/CCL5/CCL7/CCL8/CMTM2/CX3CL1/CXCL10/CXCL11/CXCL13/CXCL14/CXCL8/CXCL9/FASLG/GDF10/IFNE/IFNG/IFNK/IL17F/IL1B/IL1RN/IL21/IL22/IL34/LEFTY1/LEFTY2/NODAL/OSM/PPBP/SECTM1/SLURP1/THNSL2/TNFSF13B/TNFSF9/WNT10B/WNT11/WNT5B/WNT7A/WNT7B/XCL2	47
MF	GO:0030414	peptidase inhibitor activity	40/1289	187/18432	1.48078e-10	1.86789e-08	1.5075e-08	AGT/AHSG/BIRC3/BST2/CD109/CST1/CST2/CST4/DPEP1/EPPIN/FETUB/HMSD/HRG/ITIH4/KNG1/LPA/MT3/NAIP/PCSK1N/PI15/PI3/R3HDML/RARRES1/SERPINA1/SERPINA10/SERPINA6/SERPINA7/SERPINB13/SERPINB2/SERPINB3/SERPINB4/SERPINB5/SERPINB7/SERPIND1/SPINK14/SPINK6/UMODL1/WFDC10A/WFDC10B/WFDC8	40
MF	GO:0008009	chemokine activity	19/1289	49/18432	2.45046e-10	2.70469e-08	2.18284e-08	CCL1/CCL13/CCL18/CCL26/CCL3/CCL3L3/CCL4/CCL5/CCL7/CCL8/CX3CL1/CXCL10/CXCL11/CXCL13/CXCL14/CXCL8/CXCL9/PPBP/XCL2	19
MF	GO:0004866	endopeptidase inhibitor activity	37/1289	180/18432	2.31361e-09	2.26991e-07	1.83194e-07	AGT/AHSG/BIRC3/BST2/CD109/CST1/CST2/CST4/DPEP1/EPPIN/FETUB/HMSD/HRG/ITIH4/KNG1/LPA/MT3/NAIP/PCSK1N/PI3/RARRES1/SERPINA1/SERPINA10/SERPINA6/SERPINA7/SERPINB13/SERPINB2/SERPINB3/SERPINB4/SERPINB5/SERPINB7/SERPIND1/SPINK14/SPINK6/WFDC10A/WFDC10B/WFDC8	37
MF	GO:0023023	MHC protein complex binding	15/1289	36/18432	5.927e-09	5.23354e-07	4.22377e-07	CD74/CD8A/HLA-DMA/HLA-DMB/HLA-DOA/HLA-DPA1/HLA-DPB1/HLA-DQA1/HLA-DQB1/HLA-DQB2/HLA-DRA/HLA-DRB1/HLA-DRB5/KLRC1/KLRD1	15
MF	GO:0042379	chemokine receptor binding	21/1289	71/18432	8.66531e-09	6.95588e-07	5.61379e-07	CCL1/CCL13/CCL18/CCL26/CCL3/CCL3L3/CCL4/CCL5/CCL7/CCL8/CX3CL1/CXCL10/CXCL11/CXCL13/CXCL14/CXCL8/CXCL9/DEFB1/PPBP/TFF2/XCL2	21
MF	GO:0061135	endopeptidase regulator activity	37/1289	194/18432	1.93009e-08	1.42023e-06	1.1462e-06	AGT/AHSG/BIRC3/BST2/CD109/CST1/CST2/CST4/DPEP1/EPPIN/FETUB/HMSD/HRG/ITIH4/KNG1/LPA/MT3/NAIP/PCSK1N/PI3/RARRES1/SERPINA1/SERPINA10/SERPINA6/SERPINA7/SERPINB13/SERPINB2/SERPINB3/SERPINB4/SERPINB5/SERPINB7/SERPIND1/SPINK14/SPINK6/WFDC10A/WFDC10B/WFDC8	37
MF	GO:0061134	peptidase regulator activity	41/1289	232/18432	3.2592e-08	2.21375e-06	1.78662e-06	AGT/AHSG/BIRC3/BST2/CD109/CST1/CST2/CST4/DPEP1/EPPIN/FETUB/HMSD/HRG/ITIH4/KNG1/LPA/MT3/NAIP/NKX3-1/PCSK1N/PI15/PI3/R3HDML/RARRES1/SERPINA1/SERPINA10/SERPINA6/SERPINA7/SERPINB13/SERPINB2/SERPINB3/SERPINB4/SERPINB5/SERPINB7/SERPIND1/SPINK14/SPINK6/UMODL1/WFDC10A/WFDC10B/WFDC8	41
MF	GO:0004867	serine-type endopeptidase inhibitor activity	24/1289	98/18432	4.57573e-08	2.88598e-06	2.32915e-06	AGT/CD109/EPPIN/HMSD/HRG/ITIH4/PCSK1N/PI3/SERPINA1/SERPINA10/SERPINA6/SERPINA7/SERPINB13/SERPINB2/SERPINB3/SERPINB4/SERPINB5/SERPINB7/SERPIND1/SPINK14/SPINK6/WFDC10A/WFDC10B/WFDC8	24
MF	GO:0046982	protein heterodimerization activity	52/1289	341/18432	8.29729e-08	4.65313e-06	3.75534e-06	ABCG5/ABCG8/ADCY8/ADRB1/APOA2/ARNT2/BCL2A1/BHLHA9/CEACAM6/CEACAM8/CYBB/GPHA2/H2AC13/H2AC16/H2AC17/H2AC20/H2AC4/H2AC7/H2AP/H2BC11/H2BC14/H2BC15/H2BC17/H2BC18/H2BC3/H2BC4/H2BC6/H2BC9/H3C1/H3C10/H3C11/H3C12/H3C13/H3C14/H3C4/H3C7/H4C1/H4C11/H4C13/H4C3/H4C4/H4C5/H4C6/H4C8/IL17F/MTTP/NEUROD1/SLC3A1/SLC51B/SOHLH1/SYT10/SYT5	52
MF	GO:0023026	MHC class II protein complex binding	12/1289	27/18432	8.43149e-08	4.65313e-06	3.75534e-06	CD74/HLA-DMA/HLA-DMB/HLA-DOA/HLA-DPA1/HLA-DPB1/HLA-DQA1/HLA-DQB1/HLA-DQB2/HLA-DRA/HLA-DRB1/HLA-DRB5	12
MF	GO:0022803	passive transmembrane transporter activity	65/1289	495/18432	6.33797e-07	3.29202e-05	2.65684e-05	ANO1/ANO9/APOL1/AQP2/AQP3/AQP5/AQP8/AQP9/BEST3/CACNG1/CACNG4/CALHM6/CFTR/CHRFAM7A/CHRNA2/CHRNA7/CHRND/CLCA2/CLCN2/CNGA1/CYBB/GABRA3/GABRA4/GABRE/GABRG3/GABRP/GJA3/GJB5/GJB6/GJC3/GLRA2/GRID2/GRIN1/HCN1/HCN2/HCN4/HTR3A/KCNC2/KCND3/KCNE1/KCNG1/KCNJ13/KCNJ15/KCNN2/KCNT1/NOX1/P2RX3/PRF1/RHAG/RHCG/SCN5A/SCNN1B/SCNN1G/SHROOM2/SLC14A1/SLC17A3/SLC1A7/SLC5A8/TMC2/TMEM150C/TMEM63C/TRPC5/TRPM6/TRPV5/TRPV6	65
MF	GO:0004857	enzyme inhibitor activity	55/1289	395/18432	7.38469e-07	3.6226e-05	2.92365e-05	AGT/AHSG/APOA2/APOC3/BIRC3/BST2/CAMK2N2/CD109/CST1/CST2/CST4/DPEP1/EPPIN/FETUB/HMSD/HRG/ITIH4/KNG1/LILRB4/LPA/MRLN/MT3/NAIP/PCSK1N/PDZD3/PHACTR3/PI15/PI3/PPP1R14C/PPP1R14D/PRKAR2B/R3HDML/RARRES1/SCG5/SERPINA1/SERPINA10/SERPINA6/SERPINA7/SERPINB13/SERPINB2/SERPINB3/SERPINB4/SERPINB5/SERPINB7/SERPIND1/SLN/SPINK14/SPINK6/TRIB2/UGT1A8/UMODL1/WARS1/WFDC10A/WFDC10B/WFDC8	55
MF	GO:0032395	MHC class II receptor activity	7/1289	10/18432	8.00932e-07	3.72223e-05	3.00405e-05	HLA-DOA/HLA-DPA1/HLA-DQA1/HLA-DQB1/HLA-DQB2/HLA-DRA/HLA-DRB1	7
MF	GO:0015267	channel activity	64/1289	494/18432	1.23577e-06	5.4559e-05	4.40323e-05	ANO1/ANO9/APOL1/AQP2/AQP3/AQP5/AQP8/AQP9/BEST3/CACNG1/CACNG4/CALHM6/CFTR/CHRFAM7A/CHRNA2/CHRNA7/CHRND/CLCA2/CLCN2/CNGA1/CYBB/GABRA3/GABRA4/GABRE/GABRG3/GABRP/GJA3/GJB5/GJB6/GJC3/GLRA2/GRID2/GRIN1/HCN1/HCN2/HCN4/HTR3A/KCNC2/KCND3/KCNE1/KCNG1/KCNJ13/KCNJ15/KCNN2/KCNT1/NOX1/P2RX3/PRF1/RHAG/RHCG/SCN5A/SCNN1B/SCNN1G/SHROOM2/SLC14A1/SLC17A3/SLC1A7/TMC2/TMEM150C/TMEM63C/TRPC5/TRPM6/TRPV5/TRPV6	64
MF	GO:0030246	carbohydrate binding	42/1289	275/18432	1.37591e-06	5.78536e-05	4.66911e-05	ASGR1/CHODL/CLEC12A/CLEC19A/CLEC1B/CLEC2B/CLEC2L/CLEC3A/CLEC4C/CLEC4D/CLEC4E/CLEC5A/CLEC6A/CLEC7A/COL9A1/DBH/FBXO2/FREM1/GALNT13/HK3/HLA-DRA/HLA-DRB1/KLRC1/KLRC3/KLRC4-KLRK1/KLRD1/KLRG2/KLRK1/LGALS14/MGAM/MRC1/NCAN/NPTX2/PKLR/REG1A/REG1B/REG3G/REG4/SIGLEC14/SIGLEC5/SLC2A5/ZG16	42
MF	GO:0048020	CCR chemokine receptor binding	14/1289	47/18432	2.38633e-06	9.57786e-05	7.72988e-05	CCL1/CCL13/CCL18/CCL26/CCL3/CCL3L3/CCL4/CCL5/CCL7/CCL8/CX3CL1/CXCL13/DEFB1/XCL2	14
MF	GO:0015276	ligand-gated monoatomic ion channel activity	27/1289	146/18432	2.88264e-06	0.000106057	8.55941e-05	CFTR/CHRFAM7A/CHRNA2/CHRNA7/CHRND/CLCA2/CNGA1/GABRA3/GABRA4/GABRE/GABRG3/GABRP/GLRA2/GRID2/GRIN1/HCN1/HCN2/HCN4/HTR3A/KCNJ13/KCNJ15/KCNN2/P2RX3/SCNN1B/SCNN1G/SHROOM2/SLC1A7	27
MF	GO:0022834	ligand-gated channel activity	27/1289	146/18432	2.88264e-06	0.000106057	8.55941e-05	CFTR/CHRFAM7A/CHRNA2/CHRNA7/CHRND/CLCA2/CNGA1/GABRA3/GABRA4/GABRE/GABRG3/GABRP/GLRA2/GRID2/GRIN1/HCN1/HCN2/HCN4/HTR3A/KCNJ13/KCNJ15/KCNN2/P2RX3/SCNN1B/SCNN1G/SHROOM2/SLC1A7	27
MF	GO:0008509	monoatomic anion transmembrane transporter activity	44/1289	303/18432	3.08477e-06	0.000108954	8.79321e-05	ABCC2/ANO1/ANO9/APOL1/BEST3/CFTR/CLCA2/CLCN2/GABRA3/GABRA4/GABRE/GABRG3/GABRP/GLRA2/OCA2/RTBDN/SLC13A2/SLC13A3/SLC16A7/SLC17A1/SLC17A3/SLC18A1/SLC1A3/SLC1A7/SLC22A11/SLC22A2/SLC23A1/SLC25A21/SLC26A2/SLC26A3/SLC35D3/SLC38A3/SLC3A1/SLC4A4/SLC5A6/SLC5A8/SLC6A14/SLC6A2/SLC6A4/SLC7A10/SLC7A11/SLC7A2/SLC7A3/SLC7A9	44
MF	GO:0015081	sodium ion transmembrane transporter activity	28/1289	156/18432	3.49189e-06	0.000118482	9.56217e-05	ATP12A/ATP1A3/HCN1/HCN2/HCN4/SCN5A/SCNN1B/SCNN1G/SHROOM2/SLC13A2/SLC13A3/SLC17A1/SLC17A3/SLC18A1/SLC1A3/SLC1A7/SLC23A1/SLC28A1/SLC34A2/SLC38A3/SLC4A4/SLC5A6/SLC5A8/SLC5A9/SLC6A14/SLC6A2/SLC6A4/SLC9C2	28
MF	GO:0015370	solute:sodium symporter activity	18/1289	76/18432	3.62289e-06	0.000118482	9.56217e-05	SLC13A2/SLC13A3/SLC17A1/SLC17A3/SLC18A1/SLC1A3/SLC1A7/SLC23A1/SLC28A1/SLC34A2/SLC38A3/SLC4A4/SLC5A6/SLC5A8/SLC5A9/SLC6A14/SLC6A2/SLC6A4	18
MF	GO:0030280	structural constituent of skin epidermis	12/1289	37/18432	4.66196e-06	0.000147018	0.000118652	KRT2/KRT3/KRT5/KRT6A/KRT7/KRT74/KRT78/KRT84/KRT86/PI3/PNPLA1/SPRR2E	12
MF	GO:0120020	cholesterol transfer activity	9/1289	22/18432	8.40333e-06	0.000255867	0.000206499	ABCG5/ABCG8/APOA1/APOA2/APOA4/APOB/APOE/GRAMD1B/MTTP	9
MF	GO:0120015	sterol transfer activity	9/1289	23/18432	1.29497e-05	0.000370062	0.000298661	ABCG5/ABCG8/APOA1/APOA2/APOA4/APOB/APOE/GRAMD1B/MTTP	9
MF	GO:0045236	CXCR chemokine receptor binding	8/1289	18/18432	1.2992e-05	0.000370062	0.000298661	CX3CL1/CXCL10/CXCL11/CXCL13/CXCL8/CXCL9/PPBP/TFF2	8
MF	GO:0042287	MHC protein binding	12/1289	42/18432	2.00686e-05	0.000553769	0.000446923	CD244/CD74/CD8A/CLEC7A/COL2A1/FCRL6/KIR2DS4/KIR3DL2/KLRC4-KLRK1/KLRD1/KLRK1/LAG3	12
MF	GO:0005539	glycosaminoglycan binding	35/1289	237/18432	2.12838e-05	0.000569503	0.000459621	APLP1/APOA5/APOB/APOE/CCL7/CCL8/CEL/CXCL10/CXCL11/CXCL13/CXCL8/F11/F2/FGF4/HAPLN3/HRG/KNG1/LPA/MPIG6B/NCAN/NELL1/PLA2G2D/PTPRC/REG1A/REG1B/REG3G/REG4/RSPO2/RSPO4/SEMA5A/SERPINA10/SERPIND1/TLR2/TNFAIP6/ZG16	35
MF	GO:0004623	phospholipase A2 activity	11/1289	36/18432	2.2059e-05	0.000572886	0.000462352	PLA2G12B/PLA2G2A/PLA2G2D/PLA2G3/PLA2G4A/PLA2G4E/PLA2G4F/PLAAT1/PLAAT4/PLAAT5/PNPLA3	11
MF	GO:0046943	carboxylic acid transmembrane transporter activity	27/1289	165/18432	2.96144e-05	0.00074713	0.000602977	ABCB1/ABCC2/OCA2/SLC13A2/SLC13A3/SLC16A7/SLC1A3/SLC1A7/SLC22A2/SLC23A1/SLC25A21/SLC26A2/SLC26A3/SLC38A11/SLC38A3/SLC38A4/SLC3A1/SLC43A3/SLC51B/SLC5A6/SLC5A8/SLC6A14/SLC7A10/SLC7A11/SLC7A2/SLC7A3/SLC7A9	27
MF	GO:0016298	lipase activity	23/1289	130/18432	3.21003e-05	0.000787349	0.000635436	CCL5/CCR5/CEL/CES1/ENPP7/LIPF/LIPN/NOTUM/PLA2G12B/PLA2G2A/PLA2G2D/PLA2G3/PLA2G4A/PLA2G4E/PLA2G4F/PLAAT1/PLAAT4/PLAAT5/PLCB4/PLCL2/PNLIPRP1/PNPLA1/PNPLA3	23
MF	GO:0005342	organic acid transmembrane transporter activity	27/1289	166/18432	3.30541e-05	0.000788833	0.000636633	ABCB1/ABCC2/OCA2/SLC13A2/SLC13A3/SLC16A7/SLC1A3/SLC1A7/SLC22A2/SLC23A1/SLC25A21/SLC26A2/SLC26A3/SLC38A11/SLC38A3/SLC38A4/SLC3A1/SLC43A3/SLC51B/SLC5A6/SLC5A8/SLC6A14/SLC7A10/SLC7A11/SLC7A2/SLC7A3/SLC7A9	27
MF	GO:0005126	cytokine receptor binding	38/1289	273/18432	3.71584e-05	0.000847075	0.000683638	CCL1/CCL13/CCL18/CCL26/CCL3/CCL3L3/CCL4/CCL5/CCL7/CCL8/CX3CL1/CXCL10/CXCL11/CXCL13/CXCL14/CXCL8/CXCL9/DEFB1/FASLG/IFNE/IFNG/IFNK/IL12RB1/IL17F/IL1B/IL1RN/IL21/IL22/IL34/JAK2/LEFTY1/LEFTY2/OSM/PPBP/TFF2/TNFSF13B/TNFSF9/XCL2	38
MF	GO:0005501	retinoid binding	11/1289	38/18432	3.88049e-05	0.000847075	0.000683638	ADH4/ALDH1A2/CYP2W1/LCN12/LRAT/RBP1/RBP2/RBP3/STRA6/UGT1A8/UGT1A9	11
MF	GO:0019840	isoprenoid binding	11/1289	38/18432	3.88049e-05	0.000847075	0.000683638	ADH4/ALDH1A2/CYP2W1/LCN12/LRAT/RBP1/RBP2/RBP3/STRA6/UGT1A8/UGT1A9	11
MF	GO:0019864	IgG binding	6/1289	11/18432	3.93319e-05	0.000847075	0.000683638	FCGR1A/FCGR2A/FCGR2B/FCGR3A/FCGR3B/FCGRT	6
MF	GO:0098960	postsynaptic neurotransmitter receptor activity	16/1289	75/18432	4.97913e-05	0.0010468	0.000844829	ADRB1/CHRFAM7A/CHRNA2/CHRNA7/CHRND/DRD1/DRD2/GABRA3/GABRA4/GABRE/GABRG3/GABRP/GLRA2/GRID2/HRH3/HTR3A	16
MF	GO:0019841	retinol binding	7/1289	16/18432	5.24929e-05	0.00107794	0.000869956	ADH4/CYP2W1/LRAT/RBP1/RBP2/RBP3/STRA6	7
MF	GO:0022836	gated channel activity	44/1289	341/18432	6.09815e-05	0.00122379	0.000987667	ANO1/ANO9/CACNG1/CACNG4/CFTR/CHRFAM7A/CHRNA2/CHRNA7/CHRND/CLCA2/CLCN2/CNGA1/CYBB/GABRA3/GABRA4/GABRE/GABRG3/GABRP/GLRA2/GRID2/GRIN1/HCN1/HCN2/HCN4/HTR3A/KCNC2/KCND3/KCNE1/KCNG1/KCNJ13/KCNJ15/KCNN2/KCNT1/NOX1/P2RX3/SCN5A/SCNN1B/SCNN1G/SHROOM2/SLC17A3/SLC1A7/TMC2/TMEM150C/TMEM63C	44
MF	GO:0005544	calcium-dependent phospholipid binding	13/1289	54/18432	6.68967e-05	0.00131266	0.00105939	ANXA10/ANXA8/CPNE1/CPNE6/CPNE9/DOC2B/PLA2G4A/PLA2G4E/PLA2G4F/SYT10/SYT12/SYT5/SYT7	13
MF	GO:0008236	serine-type peptidase activity	29/1289	192/18432	6.96199e-05	0.0013364	0.00107855	CTSV/DPP10/F10/F11/F2/F7/GZMA/GZMH/GZMK/HGFAC/HPR/HTRA4/KLK10/KLK11/KLK5/LPA/MMP1/MMP12/PLG/PRSS21/PRSS33/PRSS41/PRSS45P/PRSS48/PRSS56/PRTN3/RBP3/TLL2/TMPRSS11D	29
MF	GO:0004252	serine-type endopeptidase activity	27/1289	174/18432	7.64757e-05	0.00143677	0.00115955	CTSV/F10/F11/F2/F7/GZMA/GZMH/GZMK/HGFAC/HPR/HTRA4/KLK10/KLK11/KLK5/LPA/MMP1/MMP12/PLG/PRSS21/PRSS33/PRSS41/PRSS45P/PRSS48/PRSS56/PRTN3/TLL2/TMPRSS11D	27
MF	GO:0004869	cysteine-type endopeptidase inhibitor activity	13/1289	56/18432	0.000100092	0.00178924	0.00144402	AHSG/BIRC3/CST1/CST2/CST4/DPEP1/FETUB/HRG/KNG1/MT3/NAIP/SERPINB13/SERPINB3	13
MF	GO:0005231	excitatory extracellular ligand-gated monoatomic ion channel activity	13/1289	56/18432	0.000100092	0.00178924	0.00144402	CHRFAM7A/CHRNA2/CHRNA7/CHRND/GABRA3/GABRA4/GABRE/GABRG3/GABRP/GLRA2/HTR3A/P2RX3/SLC1A7	13
MF	GO:0017171	serine hydrolase activity	29/1289	196/18432	0.000101316	0.00178924	0.00144402	CTSV/DPP10/F10/F11/F2/F7/GZMA/GZMH/GZMK/HGFAC/HPR/HTRA4/KLK10/KLK11/KLK5/LPA/MMP1/MMP12/PLG/PRSS21/PRSS33/PRSS41/PRSS45P/PRSS48/PRSS56/PRTN3/RBP3/TLL2/TMPRSS11D	29
MF	GO:0008514	organic anion transmembrane transporter activity	28/1289	190/18432	0.000141956	0.00232421	0.00187577	ABCC2/CFTR/OCA2/RTBDN/SLC13A2/SLC13A3/SLC16A7/SLC17A3/SLC1A3/SLC1A7/SLC22A11/SLC22A2/SLC23A1/SLC25A21/SLC26A2/SLC26A3/SLC35D3/SLC38A3/SLC3A1/SLC4A4/SLC5A6/SLC5A8/SLC6A14/SLC7A10/SLC7A11/SLC7A2/SLC7A3/SLC7A9	28
MF	GO:0052689	carboxylic ester hydrolase activity	24/1289	152/18432	0.000142379	0.00232421	0.00187577	AOAH/BAAT/CA1/CEL/CES1/LIPF/LIPN/NOTUM/PLA2G12B/PLA2G2A/PLA2G2D/PLA2G3/PLA2G4A/PLA2G4E/PLA2G4F/PLAAT1/PLAAT4/PLAAT5/PNLIPRP1/PNPLA1/PNPLA3/RGN/RPE65/TNFAIP6	24
MF	GO:0015108	chloride transmembrane transporter activity	19/1289	107/18432	0.0001443	0.00232421	0.00187577	ANO1/ANO9/APOL1/BEST3/CFTR/CLCA2/CLCN2/GABRA3/GABRA4/GABRE/GABRG3/GABRP/GLRA2/SLC18A1/SLC1A7/SLC26A2/SLC26A3/SLC6A2/SLC6A4	19
MF	GO:0008201	heparin binding	26/1289	171/18432	0.00014477	0.00232421	0.00187577	APLP1/APOA5/APOB/APOE/CCL7/CCL8/CEL/CXCL10/CXCL11/CXCL13/CXCL8/F11/F2/FGF4/HRG/KNG1/LPA/MPIG6B/NELL1/PLA2G2D/PTPRC/REG4/RSPO2/RSPO4/SERPINA10/SERPIND1	26
MF	GO:0031406	carboxylic acid binding	26/1289	171/18432	0.00014477	0.00232421	0.00187577	ACOXL/AFP/ALB/CYP2W1/DBH/EPDR1/FABP1/FABP3/FFAR4/GLDC/GLRA2/GPR143/GRIN1/LCN12/LRAT/NOS1/RBP1/RBP2/S100A8/S100A9/SIGLEC14/SIGLEC5/SLC1A3/THNSL2/UGT1A8/UGT1A9	26
MF	GO:0019865	immunoglobulin binding	8/1289	24/18432	0.000149528	0.00235774	0.00190283	FCAR/FCGR1A/FCGR2A/FCGR2B/FCGR3A/FCGR3B/FCGRT/HRG	8
MF	GO:0005230	extracellular ligand-gated monoatomic ion channel activity	15/1289	74/18432	0.000156246	0.00242045	0.00195344	CHRFAM7A/CHRNA2/CHRNA7/CHRND/GABRA3/GABRA4/GABRE/GABRG3/GABRP/GLRA2/GRID2/GRIN1/HTR3A/P2RX3/SLC1A7	15
MF	GO:0015293	symporter activity	23/1289	145/18432	0.000181088	0.00275691	0.00222498	SLC13A2/SLC13A3/SLC15A1/SLC16A7/SLC17A1/SLC17A3/SLC18A1/SLC1A3/SLC1A7/SLC23A1/SLC28A1/SLC2A12/SLC34A2/SLC38A3/SLC38A4/SLC4A4/SLC5A6/SLC5A8/SLC5A9/SLC6A14/SLC6A17/SLC6A2/SLC6A4	23
MF	GO:0015294	solute:monoatomic cation symporter activity	19/1289	109/18432	0.000185621	0.00277759	0.00224167	SLC13A2/SLC13A3/SLC15A1/SLC17A1/SLC17A3/SLC18A1/SLC1A3/SLC1A7/SLC23A1/SLC28A1/SLC34A2/SLC38A3/SLC4A4/SLC5A6/SLC5A8/SLC5A9/SLC6A14/SLC6A2/SLC6A4	19
MF	GO:0016918	retinal binding	7/1289	19/18432	0.000191883	0.00277759	0.00224167	ADH4/ALDH1A2/CYP2W1/RBP1/RBP2/RBP3/STRA6	7
MF	GO:0099095	ligand-gated monoatomic anion channel activity	7/1289	19/18432	0.000191883	0.00277759	0.00224167	CFTR/GABRA3/GABRA4/GABRE/GABRG3/GLRA2/SLC1A7	7
MF	GO:0001228	DNA-binding transcription activator activity, RNA polymerase II-specific	54/1289	468/18432	0.000195171	0.00277962	0.00224331	ARNT2/ATOH1/CEBPA/CREB3L1/DLX3/DMRT1/ETV5/FOXC2/FOXD1/FOXD2/FOXH1/GATA4/GBX2/GCM1/HOXC10/HOXC11/HOXC4/HOXD10/HOXD3/IRX3/ISL1/LMX1A/MAFA/NEUROD1/NEUROG3/NFATC1/NKX2-8/NR1I2/ONECUT1/ONECUT3/OSR2/PAX9/PITX3/PLAGL2/POU4F1/PRDM16/PTF1A/RFX6/SHOX/SIX2/SIX3/SIX4/SOX21/TBX21/TBX5/TFAP2A/TFCP2L1/TFEC/TP63/TP73/VENTX/ZIC1/ZNF43/ZNF606	54
MF	GO:0046873	metal ion transmembrane transporter activity	51/1289	436/18432	0.000208714	0.0029253	0.00236089	ATP12A/ATP1A3/CACNG1/CACNG4/CHRNA7/GRIN1/HCN1/HCN2/HCN4/KCNC2/KCND3/KCNE1/KCNG1/KCNJ13/KCNJ15/KCNN2/KCNT1/SCN5A/SCNN1B/SCNN1G/SHROOM2/SLC11A1/SLC13A2/SLC13A3/SLC17A1/SLC17A3/SLC18A1/SLC1A3/SLC1A7/SLC23A1/SLC28A1/SLC30A2/SLC34A2/SLC38A3/SLC39A12/SLC39A2/SLC39A4/SLC39A5/SLC4A4/SLC5A6/SLC5A8/SLC5A9/SLC6A14/SLC6A2/SLC6A4/SLC9C2/TMC2/TRPC5/TRPM6/TRPV5/TRPV6	51
MF	GO:0030594	neurotransmitter receptor activity	19/1289	111/18432	0.000236968	0.00326941	0.00263861	ADRB1/CHRFAM7A/CHRNA2/CHRNA7/CHRND/DRD1/DRD2/GABRA3/GABRA4/GABRE/GABRG3/GABRP/GLRA2/GRID2/GRIN1/HRH2/HRH3/HTR3A/OR10H1	19
MF	GO:0001216	DNA-binding transcription activator activity	54/1289	472/18432	0.00024175	0.00328408	0.00265044	ARNT2/ATOH1/CEBPA/CREB3L1/DLX3/DMRT1/ETV5/FOXC2/FOXD1/FOXD2/FOXH1/GATA4/GBX2/GCM1/HOXC10/HOXC11/HOXC4/HOXD10/HOXD3/IRX3/ISL1/LMX1A/MAFA/NEUROD1/NEUROG3/NFATC1/NKX2-8/NR1I2/ONECUT1/ONECUT3/OSR2/PAX9/PITX3/PLAGL2/POU4F1/PRDM16/PTF1A/RFX6/SHOX/SIX2/SIX3/SIX4/SOX21/TBX21/TBX5/TFAP2A/TFCP2L1/TFEC/TP63/TP73/VENTX/ZIC1/ZNF43/ZNF606	54
MF	GO:0099529	neurotransmitter receptor activity involved in regulation of postsynaptic membrane potential	13/1289	61/18432	0.000250851	0.00335608	0.00270855	ADRB1/CHRFAM7A/CHRNA2/CHRNA7/CHRND/GABRA3/GABRA4/GABRE/GABRG3/GABRP/GLRA2/GRID2/HTR3A	13
MF	GO:0015103	inorganic anion transmembrane transporter activity	24/1289	159/18432	0.000286536	0.00377629	0.00304768	ABCC2/ANO1/ANO9/APOL1/BEST3/CFTR/CLCA2/CLCN2/GABRA3/GABRA4/GABRE/GABRG3/GABRP/GLRA2/SLC17A1/SLC17A3/SLC18A1/SLC1A7/SLC22A11/SLC26A2/SLC26A3/SLC4A4/SLC6A2/SLC6A4	24
MF	GO:0005216	monoatomic ion channel activity	51/1289	446/18432	0.000359658	0.00467026	0.00376917	ANO1/ANO9/APOL1/BEST3/CACNG1/CACNG4/CALHM6/CFTR/CHRFAM7A/CHRNA2/CHRNA7/CHRND/CLCA2/CLCN2/CNGA1/GABRA3/GABRA4/GABRE/GABRG3/GABRP/GLRA2/GRID2/GRIN1/HCN1/HCN2/HCN4/HTR3A/KCNC2/KCND3/KCNE1/KCNG1/KCNJ13/KCNJ15/KCNN2/KCNT1/P2RX3/RHAG/RHCG/SCN5A/SCNN1B/SCNN1G/SHROOM2/SLC17A3/SLC1A7/TMC2/TMEM150C/TMEM63C/TRPC5/TRPM6/TRPV5/TRPV6	51
MF	GO:0004896	cytokine receptor activity	17/1289	97/18432	0.000371891	0.0047153	0.00380551	ACKR4/CCR5/CD74/CNTFR/CSF3R/CXCR1/CXCR2/CXCR4/IL12RB1/IL17REL/IL18RAP/IL1R2/IL1RAPL2/IL2RA/IL2RB/IL31RA/IL9R	17
MF	GO:0038187	pattern recognition receptor activity	8/1289	27/18432	0.000373806	0.0047153	0.00380551	CLEC4D/CLEC4E/CLEC6A/CLEC7A/MARCO/PTAFR/TLR2/TLR8	8
MF	GO:0033293	monocarboxylic acid binding	15/1289	81/18432	0.000440209	0.00547471	0.00441841	ACOXL/AFP/ALB/CYP2W1/FABP1/FABP3/FFAR4/LCN12/LRAT/RBP1/RBP2/S100A8/S100A9/UGT1A8/UGT1A9	15
MF	GO:0005504	fatty acid binding	11/1289	49/18432	0.000461554	0.00561207	0.00452926	ACOXL/AFP/ALB/FABP1/FABP3/FFAR4/RBP1/RBP2/S100A8/S100A9/UGT1A8	11
MF	GO:0043178	alcohol binding	16/1289	90/18432	0.000463965	0.00561207	0.00452926	ADH4/APOA1/APOA2/APOA4/APOA5/APOC3/CYP2W1/GRAMD1B/LRAT/PLCL2/RBP1/RBP2/RBP3/SOAT2/STRA6/TRPC5	16
MF	GO:0022824	transmitter-gated monoatomic ion channel activity	13/1289	65/18432	0.000483358	0.00569074	0.00459275	CHRFAM7A/CHRNA2/CHRNA7/CHRND/GABRA3/GABRA4/GABRE/GABRG3/GABRP/GLRA2/GRID2/GRIN1/HTR3A	13
MF	GO:0022835	transmitter-gated channel activity	13/1289	65/18432	0.000483358	0.00569074	0.00459275	CHRFAM7A/CHRNA2/CHRNA7/CHRND/GABRA3/GABRA4/GABRE/GABRG3/GABRP/GLRA2/GRID2/GRIN1/HTR3A	13
MF	GO:0047498	calcium-dependent phospholipase A2 activity	6/1289	16/18432	0.000502664	0.00584016	0.00471334	PLA2G2A/PLA2G2D/PLA2G3/PLA2G4A/PLA2G4E/PLA2G4F	6
MF	GO:0120013	lipid transfer activity	11/1289	50/18432	0.000554841	0.00631103	0.00509336	ABCA3/ABCG5/ABCG8/APOA1/APOA2/APOA4/APOB/APOE/GRAMD1B/MTTP/TTPA	11
MF	GO:0015179	L-amino acid transmembrane transporter activity	13/1289	66/18432	0.000563983	0.00631103	0.00509336	OCA2/SLC1A3/SLC1A7/SLC22A2/SLC38A11/SLC38A3/SLC38A4/SLC3A1/SLC7A10/SLC7A11/SLC7A2/SLC7A3/SLC7A9	13
MF	GO:0008528	G protein-coupled peptide receptor activity	22/1289	147/18432	0.000567586	0.00631103	0.00509336	ACKR4/AVPR1A/CCKAR/CCKBR/CCR5/CXCR1/CXCR2/CXCR4/FPR1/FPR2/GPR143/GPR84/GRPR/KISS1R/MC3R/MCHR1/NPFFR1/NPSR1/NTSR1/NTSR2/RAMP1/RXFP4	22
MF	GO:1904315	transmitter-gated monoatomic ion channel activity involved in regulation of postsynaptic membrane potential	12/1289	58/18432	0.000571781	0.00631103	0.00509336	CHRFAM7A/CHRNA2/CHRNA7/CHRND/GABRA3/GABRA4/GABRE/GABRG3/GABRP/GLRA2/GRID2/HTR3A	12
MF	GO:0015248	sterol transporter activity	9/1289	36/18432	0.00065225	0.00702362	0.00566846	ABCG5/ABCG8/APOA1/APOA2/APOA4/APOB/APOE/GRAMD1B/MTTP	9
MF	GO:0043394	proteoglycan binding	9/1289	36/18432	0.00065225	0.00702362	0.00566846	APOE/COL2A1/FGF20/HPSE/HRG/PLA2G2D/PTPRC/SEMA5A/TNC	9
MF	GO:0005372	water transmembrane transporter activity	6/1289	17/18432	0.000731105	0.0077779	0.00627721	AQP2/AQP3/AQP5/AQP8/AQP9/SLC14A1	6
MF	GO:0001540	amyloid-beta binding	15/1289	85/18432	0.000747684	0.00785958	0.00634313	APOA1/APOE/ATP1A3/C1QA/CD74/CHRNA7/CLSTN2/FBXO2/FCGR2B/FPR2/GRIN1/MARCO/MSR1/NLGN1/TLR2	15
MF	GO:0005179	hormone activity	19/1289	122/18432	0.00080274	0.00833905	0.00673009	AGT/CALCA/CALCB/CCK/ERFE/GHRH/GPHA2/GUCA2A/HCRT/IGF2/INSL4/INSL5/KL/LHB/MLN/NPY/PYY/SCT/TG	19
MF	GO:0005319	lipid transporter activity	23/1289	161/18432	0.000834993	0.00857325	0.0069191	ABCA12/ABCA3/ABCB1/ABCG5/ABCG8/ANO9/APOA1/APOA2/APOA4/APOB/APOE/APOL3/ATG9B/ATP8B3/ATP9A/FABP1/GRAMD1B/MTTP/SLC43A3/SLC51B/SLC5A8/STRA6/TTPA	23
MF	GO:0005254	chloride channel activity	14/1289	78/18432	0.000932591	0.00946526	0.00763901	ANO1/ANO9/APOL1/BEST3/CFTR/CLCA2/CLCN2/GABRA3/GABRA4/GABRE/GABRG3/GABRP/GLRA2/SLC1A7	14
MF	GO:0001653	peptide receptor activity	22/1289	153/18432	0.000981638	0.00984984	0.00794939	ACKR4/AVPR1A/CCKAR/CCKBR/CCR5/CXCR1/CXCR2/CXCR4/FPR1/FPR2/GPR143/GPR84/GRPR/KISS1R/MC3R/MCHR1/NPFFR1/NPSR1/NTSR1/NTSR2/RAMP1/RXFP4	22
MF	GO:0043395	heparan sulfate proteoglycan binding	6/1289	18/18432	0.00103218	0.0102406	0.00826478	APOE/FGF20/HRG/PLA2G2D/PTPRC/SEMA5A	6
MF	GO:0015291	secondary active transmembrane transporter activity	31/1289	246/18432	0.00104723	0.0102745	0.00829211	ATP1A3/SLC11A1/SLC13A2/SLC13A3/SLC15A1/SLC16A7/SLC17A1/SLC17A3/SLC18A1/SLC1A3/SLC1A7/SLC22A11/SLC23A1/SLC26A2/SLC26A3/SLC28A1/SLC2A12/SLC34A2/SLC35D3/SLC38A3/SLC38A4/SLC4A4/SLC5A6/SLC5A8/SLC5A9/SLC6A14/SLC6A17/SLC6A2/SLC6A4/SLC7A11/SLC9C2	31
MF	GO:0016701	oxidoreductase activity, acting on single donors with incorporation of molecular oxygen	7/1289	25/18432	0.00126331	0.0122583	0.00989315	ALOX12B/ALOX15B/ALOXE3/IDO1/MIOX/PTGS2/RPE65	7
MF	GO:0005343	organic acid:sodium symporter activity	8/1289	32/18432	0.0012951	0.0124302	0.0100319	SLC13A2/SLC13A3/SLC1A3/SLC1A7/SLC23A1/SLC38A3/SLC5A8/SLC6A14	8
MF	GO:0004620	phospholipase activity	17/1289	108/18432	0.00131159	0.0124531	0.0100504	CCL5/CCR5/ENPP7/NOTUM/PLA2G12B/PLA2G2A/PLA2G2D/PLA2G3/PLA2G4A/PLA2G4E/PLA2G4F/PLAAT1/PLAAT4/PLAAT5/PLCB4/PLCL2/PNPLA3	17
MF	GO:1901338	catecholamine binding	5/1289	13/18432	0.00132838	0.0124783	0.0100707	DRD1/DRD2/GPR143/RNLS/TH	5
MF	GO:0005253	monoatomic anion channel activity	15/1289	91/18432	0.00153905	0.014305	0.011545	ANO1/ANO9/APOL1/BEST3/CFTR/CLCA2/CLCN2/GABRA3/GABRA4/GABRE/GABRG3/GABRP/GLRA2/SLC17A3/SLC1A7	15
MF	GO:0008527	taste receptor activity	7/1289	26/18432	0.00162555	0.0149517	0.0120669	FFAR4/TAS2R13/TAS2R30/TAS2R31/TAS2R43/TAS2R46/TAS2R50	7
MF	GO:0033038	bitter taste receptor activity	6/1289	20/18432	0.00190968	0.017384	0.0140299	TAS2R13/TAS2R30/TAS2R31/TAS2R43/TAS2R46/TAS2R50	6
MF	GO:0015250	water channel activity	5/1289	14/18432	0.0019481	0.0175528	0.0141661	AQP2/AQP3/AQP5/AQP8/AQP9	5
MF	GO:0015171	amino acid transmembrane transporter activity	14/1289	85/18432	0.00219384	0.0195673	0.0157919	OCA2/SLC1A3/SLC1A7/SLC22A2/SLC38A11/SLC38A3/SLC38A4/SLC3A1/SLC6A14/SLC7A10/SLC7A11/SLC7A2/SLC7A3/SLC7A9	14
MF	GO:0005237	inhibitory extracellular ligand-gated monoatomic ion channel activity	5/1289	15/18432	0.00275523	0.0243287	0.0196346	GABRA3/GABRA4/GABRE/GABRG3/GLRA2	5
MF	GO:0099094	ligand-gated monoatomic cation channel activity	17/1289	116/18432	0.00287599	0.0251436	0.0202923	CHRFAM7A/CHRNA2/CHRNA7/CHRND/CNGA1/GRIN1/HCN1/HCN2/HCN4/HTR3A/KCNJ13/KCNJ15/KCNN2/P2RX3/SCNN1B/SCNN1G/SHROOM2	17
MF	GO:0043177	organic acid binding	19/1289	137/18432	0.00319304	0.0275035	0.0221969	CYP2W1/DBH/FABP1/FABP3/GLDC/GLRA2/GPR143/GRIN1/LCN12/LRAT/NOS1/S100A8/S100A9/SESN1/SLC1A3/TH/THNSL2/UGT1A8/UGT1A9	19
MF	GO:0070325	lipoprotein particle receptor binding	7/1289	29/18432	0.00320822	0.0275035	0.0221969	APOA1/APOA2/APOA5/APOB/APOC3/APOE/CRP	7
MF	GO:1901618	organic hydroxy compound transmembrane transporter activity	10/1289	53/18432	0.00331779	0.0281693	0.0227343	AQP2/AQP3/AQP9/SLC16A7/SLC18A1/SLC51B/SLC5A8/SLC6A2/SLC6A4/STRA6	10
MF	GO:0042605	peptide antigen binding	8/1289	37/18432	0.00348204	0.0292823	0.0236325	HLA-DPA1/HLA-DPB1/HLA-DQA1/HLA-DQB1/HLA-DRA/HLA-DRB1/HLA-DRB5/SLC7A9	8
MF	GO:0016175	superoxide-generating NAD(P)H oxidase activity	4/1289	10/18432	0.00355166	0.0293095	0.0236544	CYBB/NCF1/NCF2/NOX1	4
MF	GO:0050786	RAGE receptor binding	4/1289	10/18432	0.00355166	0.0293095	0.0236544	FPR1/S100A12/S100A8/S100A9	4
MF	GO:0004175	endopeptidase activity	45/1289	426/18432	0.00372145	0.0304263	0.0245558	ACE2/ADAM20/ADAM21/ADGB/ADGRG6/CAPN14/CLCA2/CPNE1/CTSE/CTSV/CTSW/F10/F11/F2/F7/GZMA/GZMH/GZMK/HGFAC/HPR/HTRA4/KLK10/KLK11/KLK5/LPA/MEP1A/MMP1/MMP12/MMP20/MMP24/MMP25/PLG/PRSS21/PRSS33/PRSS41/PRSS45P/PRSS48/PRSS56/PRTN3/PYDC1/REN/TINAG/TLL2/TMPRSS11D/USP18	45
MF	GO:0030552	cAMP binding	6/1289	23/18432	0.00415162	0.0336319	0.0271429	HCN1/HCN2/HCN4/PDE10A/POPDC3/PRKAR2B	6
MF	GO:1901681	sulfur compound binding	31/1289	270/18432	0.00447529	0.0359244	0.0289931	APLP1/APOA5/APOB/APOE/CCL7/CCL8/CEL/CXCL10/CXCL11/CXCL13/CXCL8/F11/F2/FGF20/FGF4/HRG/KNG1/LPA/MPIG6B/NELL1/PLA2G2D/PNPLA3/PTPRC/REG4/RSPO2/RSPO4/SEMA5A/SERPINA10/SERPIND1/SOAT2/SULT2A1	31
MF	GO:0008083	growth factor activity	21/1289	162/18432	0.00452362	0.0359852	0.0290421	AGT/AMELX/AREG/EGF/EREG/F2/FGF19/FGF20/FGF3/FGF4/GDF10/IGF2/IL34/LEFTY1/LEFTY2/NODAL/OSM/PPBP/REG1A/TDGF1/TYMP	21
MF	GO:0042910	xenobiotic transmembrane transporter activity	7/1289	31/18432	0.00478257	0.0377055	0.0304305	ABCA3/ABCB1/ABCC2/SLC17A3/SLC18A1/SLC22A2/SLC43A3	7
MF	GO:0008970	phospholipase A1 activity	5/1289	17/18432	0.00504913	0.0391086	0.0315629	PLA2G4E/PLA2G4F/PLAAT1/PLAAT4/PLAAT5	5
MF	GO:0060229	lipase activator activity	5/1289	17/18432	0.00504913	0.0391086	0.0315629	APOA5/CCL3/CCL5/CCL8/LCK	5
MF	GO:0016702	oxidoreductase activity, acting on single donors with incorporation of molecular oxygen, incorporation of two atoms of oxygen	6/1289	24/18432	0.00521302	0.0400269	0.032304	ALOX12B/ALOX15B/ALOXE3/IDO1/PTGS2/RPE65	6
MF	GO:0008503	benzodiazepine receptor activity	4/1289	11/18432	0.0052745	0.0401498	0.0324032	GABRA3/GABRA4/GABRE/GABRG3	4
MF	GO:0019955	cytokine binding	19/1289	144/18432	0.00554592	0.0418551	0.0337795	ACKR4/CCR5/CD109/CD74/CNTFR/CSF3R/CXCR1/CXCR2/CXCR4/GBP1/IL12RB1/IL17F/IL1R2/IL1RN/IL2RA/IL2RB/IL31RA/IL9R/TNFRSF9	19
MF	GO:0015174	basic amino acid transmembrane transporter activity	5/1289	18/18432	0.0065941	0.0489294	0.0394888	SLC22A2/SLC38A3/SLC3A1/SLC7A2/SLC7A3	5
MF	GO:0042834	peptidoglycan binding	5/1289	18/18432	0.0065941	0.0489294	0.0394888	REG1A/REG1B/REG3G/TLR2/ZG16	5
