# Supplementary material for: AIF1L as a Ferroptosis-Linked Biomarker in Microsatellite States–Driven Colorectal Cancer: Functional and Diagnostic Insights From Multiomics Analysis
Source: Hum Mutat. 2025 Oct 10;2025:6663166. doi: 10.1155/humu/6663166 (PMC12534154; doi:10.1155/humu/6663166)
Supplement: Supporting Information 5 — Table S3: List of KEGG pathways of DEGs enriched. [file 6663166.f5.xlsx]

## Sheet: Sheet1
category	subcategory	ID	Description	GeneRatio	BgRatio	pvalue	p.adjust	qvalue	geneID	Count
Human Diseases	Immune disease	hsa05322	Systemic lupus erythematosus	50/680	139/8842	1.02951e-21	3.24294e-19	2.67672e-19	C1QA/C1QB/CD86/FCGR1A/FCGR2A/FCGR3A/FCGR3B/H2AC13/H2AC14/H2AC16/H2AC17/H2AC20/H2AC4/H2AC7/H2BC11/H2BC14/H2BC15/H2BC17/H2BC18/H2BC3/H2BC4/H2BC6/H2BC9/H3C1/H3C10/H3C11/H3C12/H3C13/H3C14/H3C4/H3C7/H4C1/H4C11/H4C13/H4C3/H4C4/H4C5/H4C6/H4C8/HLA-DMA/HLA-DMB/HLA-DOA/HLA-DPA1/HLA-DPB1/HLA-DQA1/HLA-DQB1/HLA-DRA/HLA-DRB1/HLA-DRB5/IFNG	50
Organismal Systems	Immune system	hsa04613	Neutrophil extracellular trap formation	53/680	192/8842	4.4506e-17	7.0097e-15	5.78579e-15	AQP9/CLEC7A/CR1/CYBB/FCGR1A/FCGR2A/FCGR3A/FCGR3B/FGA/FGG/FPR1/FPR2/H2AC13/H2AC14/H2AC16/H2AC17/H2AC20/H2AC4/H2AC7/H2BC11/H2BC14/H2BC15/H2BC17/H2BC18/H2BC3/H2BC4/H2BC6/H2BC9/H3C1/H3C10/H3C11/H3C12/H3C13/H3C14/H3C4/H3C7/H4C1/H4C11/H4C13/H4C3/H4C4/H4C5/H4C6/H4C8/MAPK11/MAPK12/NCF1/NCF2/PADI4/PLCB4/PRKCG/TLR2/TLR8	53
Human Diseases	Infectious disease: bacterial	hsa05150	Staphylococcus aureus infection	36/680	100/8842	5.71539e-16	6.00116e-14	4.95334e-14	C1QA/C1QB/DEFB1/FCAR/FCGR1A/FCGR2A/FCGR2B/FCGR3A/FCGR3B/FGG/FPR1/FPR2/HLA-DMA/HLA-DMB/HLA-DOA/HLA-DPA1/HLA-DPB1/HLA-DQA1/HLA-DQB1/HLA-DRA/HLA-DRB1/HLA-DRB5/KRT13/KRT14/KRT16/KRT23/KRT31/KRT32/KRT35/KRT37/KRT38/KRT39/KRT40/KRT9/PLG/PTAFR	36
Human Diseases	Immune disease	hsa05332	Graft-versus-host disease	22/680	44/8842	9.31918e-14	7.33885e-12	6.05747e-12	CD86/FASLG/HLA-DMA/HLA-DMB/HLA-DOA/HLA-DPA1/HLA-DPB1/HLA-DQA1/HLA-DQB1/HLA-DRA/HLA-DRB1/HLA-DRB5/IFNG/IL1B/KIR2DL1/KIR2DL3/KIR3DL1/KIR3DL2/KIR3DL3/KLRC1/KLRD1/PRF1	22
Organismal Systems	Immune system	hsa04612	Antigen processing and presentation	26/680	80/8842	9.74306e-11	6.13813e-09	5.06639e-09	CD74/CD8A/CIITA/HLA-DMA/HLA-DMB/HLA-DOA/HLA-DPA1/HLA-DPB1/HLA-DQA1/HLA-DQB1/HLA-DRA/HLA-DRB1/HLA-DRB5/HSPA6/IFNG/KIR2DL1/KIR2DL3/KIR2DL4/KIR2DS4/KIR3DL1/KIR3DL2/KIR3DL3/KLRC1/KLRC3/KLRC4/KLRD1	26
Environmental Information Processing	Signaling molecules and interaction	hsa04061	Viral protein interaction with cytokine and cytokine receptor	29/680	100/8842	1.81193e-10	9.51262e-09	7.85168e-09	ACKR4/CCL1/CCL13/CCL18/CCL26/CCL3/CCL3L3/CCL4/CCL4L2/CCL5/CCL7/CCL8/CCR5/CX3CL1/CXCL10/CXCL11/CXCL13/CXCL14/CXCL8/CXCL9/CXCR1/CXCR2/CXCR4/IL18RAP/IL2RA/IL2RB/IL34/PPBP/XCL2	29
Human Diseases	Infectious disease: parasitic	hsa05140	Leishmaniasis	25/680	77/8842	2.29868e-10	1.03441e-08	8.53797e-09	CR1/CYBB/FCGR1A/FCGR2A/FCGR3A/FCGR3B/HLA-DMA/HLA-DMB/HLA-DOA/HLA-DPA1/HLA-DPB1/HLA-DQA1/HLA-DQB1/HLA-DRA/HLA-DRB1/HLA-DRB5/IFNG/IL1B/JAK2/MAPK11/MAPK12/NCF1/NCF2/PTGS2/TLR2	25
Human Diseases	Substance dependence	hsa05034	Alcoholism	41/680	188/8842	6.09768e-10	2.40096e-08	1.98174e-08	CALML5/CREB3L1/DRD1/DRD2/GNG4/GRIN1/H2AC13/H2AC14/H2AC16/H2AC17/H2AC20/H2AC4/H2AC7/H2BC11/H2BC14/H2BC15/H2BC17/H2BC18/H2BC3/H2BC4/H2BC6/H2BC9/H3C1/H3C10/H3C11/H3C12/H3C13/H3C14/H3C4/H3C7/H4C1/H4C11/H4C13/H4C3/H4C4/H4C5/H4C6/H4C8/NPY/SLC18A1/TH	41
Environmental Information Processing	Signaling molecules and interaction	hsa04060	Cytokine-cytokine receptor interaction	51/680	298/8842	3.57477e-08	1.22347e-06	1.00985e-06	ACKR4/CCL1/CCL13/CCL18/CCL26/CCL3/CCL3L3/CCL4/CCL4L2/CCL5/CCL7/CCL8/CCR5/CNTFR/CSF3R/CX3CL1/CXCL10/CXCL11/CXCL13/CXCL14/CXCL8/CXCL9/CXCR1/CXCR2/CXCR4/FASLG/GDF10/IFNE/IFNG/IFNK/IL12RB1/IL17F/IL18RAP/IL1B/IL1R2/IL1RN/IL21/IL22/IL2RA/IL2RB/IL31RA/IL34/IL9R/NODAL/OSM/PPBP/TNFRSF19/TNFRSF9/TNFSF13B/TNFSF9/XCL2	51
Human Diseases	Immune disease	hsa05321	Inflammatory bowel disease	20/680	65/8842	4.13649e-08	1.22347e-06	1.00985e-06	HLA-DMA/HLA-DMB/HLA-DOA/HLA-DPA1/HLA-DPB1/HLA-DQA1/HLA-DQB1/HLA-DRA/HLA-DRB1/HLA-DRB5/IFNG/IL12RB1/IL17F/IL18RAP/IL1B/IL21/IL22/NFATC1/TBX21/TLR2	20
Human Diseases	Endocrine and metabolic disease	hsa04940	Type I diabetes mellitus	16/680	43/8842	4.66084e-08	1.22347e-06	1.00985e-06	CD86/FASLG/GAD1/HLA-DMA/HLA-DMB/HLA-DOA/HLA-DPA1/HLA-DPB1/HLA-DQA1/HLA-DQB1/HLA-DRA/HLA-DRB1/HLA-DRB5/IFNG/IL1B/PRF1	16
Organismal Systems	Digestive system	hsa04975	Fat digestion and absorption	16/680	43/8842	4.66084e-08	1.22347e-06	1.00985e-06	ABCG5/ABCG8/APOA1/APOA4/APOB/CEL/CLPS/FABP1/LIPF/MOGAT3/MTTP/PLA2G12B/PLA2G2A/PLA2G2D/PLA2G3/PNLIPRP1	16
Environmental Information Processing	Signaling molecules and interaction	hsa04080	Neuroactive ligand-receptor interaction	58/680	368/8842	8.3875e-08	2.03235e-06	1.6775e-06	ADRB1/AGT/AVPR1A/CALCA/CALCB/CCK/CCKAR/CCKBR/CHRFAM7A/CHRNA2/CHRNA7/CHRND/DRD1/DRD2/F2/FPR1/FPR2/GABRA3/GABRA4/GABRE/GABRG3/GABRP/GHRH/GLRA2/GPHA2/GRID2/GRIN1/GRM8/GRPR/GZMA/HCRT/HRH2/HRH3/INSL5/KISS1R/KNG1/LHB/MC3R/MCHR1/MLN/MTNR1A/NPFFR1/NPSR1/NPY/NPY4R/NTSR1/NTSR2/P2RX3/PLG/PTAFR/PTGER1/PTGER2/PYY/RXFP4/SCT/SLURP1/TAAR1/TAC1	58
Human Diseases	Immune disease	hsa05330	Allograft rejection	14/680	38/8842	3.76771e-07	8.47735e-06	6.99718e-06	CD86/FASLG/HLA-DMA/HLA-DMB/HLA-DOA/HLA-DPA1/HLA-DPB1/HLA-DQA1/HLA-DQB1/HLA-DRA/HLA-DRB1/HLA-DRB5/IFNG/PRF1	14
Environmental Information Processing	Signaling molecules and interaction	hsa04514	Cell adhesion molecules	31/680	157/8842	8.12678e-07	1.70662e-05	1.40864e-05	CD226/CD274/CD86/CD8A/CDH15/CLDN10/CLDN15/CLDN18/CLDN3/CLDN8/HLA-DMA/HLA-DMB/HLA-DOA/HLA-DPA1/HLA-DPB1/HLA-DQA1/HLA-DQB1/HLA-DRA/HLA-DRB1/HLA-DRB5/L1CAM/NLGN1/NRXN2/PDCD1/PDCD1LG2/PTPRC/PTPRD/SLITRK2/SLITRK5/TIGIT/VTCN1	31
Organismal Systems	Immune system	hsa04659	Th17 cell differentiation	24/680	108/8842	1.61666e-06	3.18281e-05	2.62708e-05	HLA-DMA/HLA-DMB/HLA-DOA/HLA-DPA1/HLA-DPB1/HLA-DQA1/HLA-DQB1/HLA-DRA/HLA-DRB1/HLA-DRB5/IFNG/IL12RB1/IL17F/IL1B/IL21/IL22/IL2RA/IL2RB/JAK2/LCK/MAPK11/MAPK12/NFATC1/TBX21	24
Organismal Systems	Immune system	hsa04650	Natural killer cell mediated cytotoxicity	27/680	135/8842	3.22047e-06	5.96733e-05	4.92542e-05	CD244/FASLG/FCGR3A/FCGR3B/IFNG/KIR2DL1/KIR2DL3/KIR2DS4/KIR3DL1/KIR3DL2/KIR3DL3/KLRC1/KLRC3/KLRC4-KLRK1/KLRD1/KLRK1/LCK/MICB/NCR1/NFATC1/PRF1/PRKCG/RAET1E/SH2D1A/SH2D1B/ULBP2/VAV3	27
Human Diseases	Immune disease	hsa05320	Autoimmune thyroid disease	15/680	53/8842	6.59649e-06	0.000115439	9.52827e-05	CD86/FASLG/HLA-DMA/HLA-DMB/HLA-DOA/HLA-DPA1/HLA-DPB1/HLA-DQA1/HLA-DQB1/HLA-DRA/HLA-DRB1/HLA-DRB5/PRF1/TG/TPO	15
Organismal Systems	Digestive system	hsa04976	Bile secretion	20/680	90/8842	1.18631e-05	0.000196678	0.000162338	ABCB1/ABCC2/ABCG5/ABCG8/ADCY8/AQP8/AQP9/ATP1A3/BAAT/CFTR/KCNN2/SCT/SLC4A4/SLC51B/SULT2A1/UGT1A8/UGT1A9/UGT2A3/UGT2B10/UGT2B4	20
Organismal Systems	Immune system	hsa04658	Th1 and Th2 cell differentiation	20/680	92/8842	1.678e-05	0.000264284	0.000218139	HLA-DMA/HLA-DMB/HLA-DOA/HLA-DPA1/HLA-DPB1/HLA-DQA1/HLA-DQB1/HLA-DRA/HLA-DRB1/HLA-DRB5/IFNG/IL12RB1/IL2RA/IL2RB/JAK2/LCK/MAPK11/MAPK12/NFATC1/TBX21	20
Human Diseases	Immune disease	hsa05323	Rheumatoid arthritis	20/680	94/8842	2.34544e-05	0.000351816	0.000290388	CCL3/CCL3L3/CCL5/CD86/CXCL8/HLA-DMA/HLA-DMB/HLA-DOA/HLA-DPA1/HLA-DPB1/HLA-DQA1/HLA-DQB1/HLA-DRA/HLA-DRB1/HLA-DRB5/IFNG/IL1B/MMP1/TLR2/TNFSF13B	20
Organismal Systems	Immune system	hsa04062	Chemokine signaling pathway	32/680	193/8842	2.55753e-05	0.000366192	0.000302254	ADCY8/CCL1/CCL13/CCL18/CCL26/CCL3/CCL3L3/CCL4/CCL4L2/CCL5/CCL7/CCL8/CCR5/CX3CL1/CXCL10/CXCL11/CXCL13/CXCL14/CXCL8/CXCL9/CXCR1/CXCR2/CXCR4/GNG4/GRK1/JAK2/NCF1/PLCB4/PPBP/TIAM1/VAV3/XCL2	32
Human Diseases	Infectious disease: bacterial	hsa05152	Tuberculosis	30/680	180/8842	4.1177e-05	0.000563946	0.000465479	CALML5/CD74/CIITA/CLEC4E/CLEC7A/CR1/FCGR1A/FCGR2A/FCGR2B/FCGR3A/FCGR3B/HLA-DMA/HLA-DMB/HLA-DOA/HLA-DPA1/HLA-DPB1/HLA-DQA1/HLA-DQB1/HLA-DRA/HLA-DRB1/HLA-DRB5/IFNG/IL1B/JAK2/MAPK11/MAPK12/MRC1/SPHK1/TLR1/TLR2	30
Organismal Systems	Immune system	hsa04640	Hematopoietic cell lineage	20/680	99/8842	5.16203e-05	0.000677517	0.00055922	CD55/CD7/CD8A/CR1/CSF3R/FCGR1A/HLA-DMA/HLA-DMB/HLA-DOA/HLA-DPA1/HLA-DPB1/HLA-DQA1/HLA-DQB1/HLA-DRA/HLA-DRB1/HLA-DRB5/IL1B/IL1R2/IL2RA/IL9R	20
Organismal Systems	Immune system	hsa04672	Intestinal immune network for IgA production	13/680	49/8842	5.75505e-05	0.000725136	0.000598525	CD86/CXCR4/HLA-DMA/HLA-DMB/HLA-DOA/HLA-DPA1/HLA-DPB1/HLA-DQA1/HLA-DQB1/HLA-DRA/HLA-DRB1/HLA-DRB5/TNFSF13B	13
Human Diseases	Immune disease	hsa05310	Asthma	10/680	31/8842	6.79052e-05	0.000822697	0.000679052	HLA-DMA/HLA-DMB/HLA-DOA/HLA-DPA1/HLA-DPB1/HLA-DQA1/HLA-DQB1/HLA-DRA/HLA-DRB1/HLA-DRB5	10
Metabolism	Lipid metabolism	hsa00590	Arachidonic acid metabolism	14/680	61/8842	0.000166541	0.00194298	0.00160373	ALOX12B/ALOX15B/ALOXE3/CYP2B6/CYP4F2/CYP4F8/PLA2G12B/PLA2G2A/PLA2G2D/PLA2G3/PLA2G4A/PLA2G4E/PLA2G4F/PTGS2	14
Organismal Systems	Immune system	hsa04610	Complement and coagulation cascades	17/680	88/8842	0.000326165	0.00366936	0.00302868	C1QA/C1QB/CD55/CR1/F10/F11/F2/F5/F7/FGA/FGG/KNG1/PLG/SERPINA1/SERPINB2/SERPIND1/VSIG4	17
Human Diseases	Infectious disease: parasitic	hsa05143	African trypanosomiasis	10/680	37/8842	0.000349528	0.00379659	0.0031337	APOA1/APOL1/FASLG/HPR/IDO1/IFNG/IL1B/KNG1/PLCB4/PRKCG	10
Cellular Processes	Transport and catabolism	hsa04145	Phagosome	25/680	157/8842	0.000366141	0.00384448	0.00317322	CLEC7A/CYBB/FCAR/FCGR1A/FCGR2A/FCGR2B/FCGR3A/FCGR3B/HLA-DMA/HLA-DMB/HLA-DOA/HLA-DPA1/HLA-DPB1/HLA-DQA1/HLA-DQB1/HLA-DRA/HLA-DRB1/HLA-DRB5/MARCO/MRC1/MSR1/NCF1/NCF2/NOS1/TLR2	25
Organismal Systems	Digestive system	hsa04972	Pancreatic secretion	19/680	106/8842	0.000406082	0.00412632	0.00340585	ADCY8/ATP1A3/CCK/CCKAR/CEL/CFTR/CLCA2/CPB1/PLA2G12B/PLA2G2A/PLA2G2D/PLA2G3/PLCB4/PNLIPRP1/PRKCG/RAB27B/SCT/SLC26A3/SLC4A4	19
Organismal Systems	Digestive system	hsa04977	Vitamin digestion and absorption	8/680	26/8842	0.000526888	0.00518655	0.00428096	APOA1/APOA4/APOB/LRAT/RBP2/SLC19A3/SLC23A1/SLC5A6	8
Human Diseases	Cardiovascular disease	hsa05416	Viral myocarditis	14/680	69/8842	0.000644023	0.0061475	0.00507412	CD55/CD86/HLA-DMA/HLA-DMB/HLA-DOA/HLA-DPA1/HLA-DPB1/HLA-DQA1/HLA-DQB1/HLA-DRA/HLA-DRB1/HLA-DRB5/NOS1/PRF1	14
Human Diseases	Infectious disease: parasitic	hsa05145	Toxoplasmosis	19/680	111/8842	0.000735772	0.00673281	0.00555724	BIRC3/CCR5/CIITA/HLA-DMA/HLA-DMB/HLA-DOA/HLA-DPA1/HLA-DPB1/HLA-DQA1/HLA-DQB1/HLA-DRA/HLA-DRB1/HLA-DRB5/HSPA6/IFNG/JAK2/MAPK11/MAPK12/TLR2	19
Organismal Systems	Sensory system	hsa04742	Taste transduction	16/680	86/8842	0.00074809	0.00673281	0.00555724	ADCY8/GABRA3/GABRA4/HCN4/HTR3A/P2RX3/PLCB4/SCNN1B/SCNN1G/TAS2R13/TAS2R19/TAS2R30/TAS2R31/TAS2R43/TAS2R46/TAS2R50	16
Organismal Systems	Digestive system	hsa04970	Salivary secretion	17/680	97/8842	0.00104812	0.00917102	0.00756973	ADCY8/ADRB1/AQP5/ATP1A3/CALML5/CST1/CST2/CST4/LPO/LYZ/MUC5AC/MUC5B/NOS1/PLCB4/PRB1/PRKCG/TRPV6	17
Metabolism	Carbohydrate metabolism	hsa00053	Ascorbate and aldarate metabolism	8/680	30/8842	0.00149953	0.0127662	0.0105372	KL/MIOX/RGN/UGT1A8/UGT1A9/UGT2A3/UGT2B10/UGT2B4	8
Metabolism	Metabolism of cofactors and vitamins	hsa00830	Retinol metabolism	13/680	68/8842	0.00176866	0.0146612	0.0121013	ADH4/ALDH1A2/CYP2B6/CYP2W1/LRAT/RDH16/RPE65/SDR16C5/UGT1A8/UGT1A9/UGT2A3/UGT2B10/UGT2B4	13
Metabolism	Lipid metabolism	hsa00592	alpha-Linolenic acid metabolism	7/680	26/8842	0.00278059	0.0224586	0.0185372	PLA2G12B/PLA2G2A/PLA2G2D/PLA2G3/PLA2G4A/PLA2G4E/PLA2G4F	7
Organismal Systems	Digestive system	hsa04979	Cholesterol metabolism	10/680	51/8842	0.00482077	0.0379636	0.031335	ABCG5/ABCG8/APOA1/APOA2/APOA4/APOB/APOC3/APOE/LPA/SOAT2	10
Organismal Systems	Digestive system	hsa04978	Mineral absorption	11/680	61/8842	0.00619237	0.0475755	0.0392687	ATP1A3/CLCN2/HEPHL1/MT1E/MT2A/SLC26A3/SLC34A2/SLC39A4/TF/TRPM6/TRPV6	11
Metabolism	Lipid metabolism	hsa00591	Linoleic acid metabolism	7/680	30/8842	0.00657603	0.0493202	0.0407087	PLA2G12B/PLA2G2A/PLA2G2D/PLA2G3/PLA2G4A/PLA2G4E/PLA2G4F	7
