# Supplementary material for: AIF1L as a Ferroptosis-Linked Biomarker in Microsatellite States–Driven Colorectal Cancer: Functional and Diagnostic Insights From Multiomics Analysis
Source: Hum Mutat. 2025 Oct 10;2025:6663166. doi: 10.1155/humu/6663166 (PMC12534154; doi:10.1155/humu/6663166)
Supplement: Supporting Information 6 — Table S4: List of AIF1L-related immune cells and marker genes. [file 6663166.f6.xlsx]

## Sheet: Sheet1
Monocyte	Memory_B	Tfh	Th17
VCAN	MS4A1	CD200	CD274
CSF3R	LINC00926	CD83	IL10RA
CDKN1C	BANK1	CD84	PDCD1
LRRC25	CD79A	B3GAT1	IL6
TCF7L2	HLA-DQB1	CDK5R1	IL17A
LYN	FCER2	IL21	IL17AF
PILRA	HLA-DQA1	CXCR5	IL17F
FCGR1A	CD22	IL4	IL21
CTSS	FCRL2	STAT3	IL22
FCN1	ADAM28	BCL6	IL23R
VCAN	IGLL5	c-MAF	AHR
CSF3R	P2RX5	BTLA	BATF
LYZ	BLK	CXCL13	IL21R
FCN1		B3GAT1	CCR6
CTSS		CD57	RORA
CD14		IRF4	RORC
SA00A9		BATF	IL1R
IF130		SLAM	CTSH
AIF1		OX4OL	IL4I1
		CD40L	LGALS3
		CMAF
		CD200
		GNG4
		POU2AF1
		IGFBP4
